# Supplementary material for: Salt stress induces changes in the proteomic profile of micropropagated sugarcane shoots
Source: PLoS One. 2017 Apr 18;12(4):e0176076. doi: 10.1371/journal.pone.0176076 (PMC5395195; doi:10.1371/journal.pone.0176076)
Supplement: S1 Table — (XLSX) [file pone.0176076.s001.xlsx]

## Sheet: FINAL
Table S1. Complete list of indentified proteins. Proteins with differential abundance were considered up-regulated when the log2 of the fold change (FC) was greater than 0.5 and down-regulated when the log2 of the FC was less than -0.5. CB-0 and RB0 = cultivars CB38-22 and RB855536, respectively, cultured without NaCl (controls); CB-180 and RB-180 = cultivars CB38-22 and RB855536, respectively, c…
Accession	Peptide count	Confidence score	Anova (p)	Description	CB-0_001	CB-0_002	CB-0_003	MEDIA_CB-0	DESVPAD_CB-0	CV_CB-0	CB-180_001	CB-180_002	CB-180_003	MEDIA_CB-180	DESVPAD_CB-180	CV_CB-180	RB-0_001	RB-0_002	RB-0_003	MEDIA_RB-0	DESVPAD_RB-0	CV_RB-0	RB-180_001	RB-180_002	RB-180_003	MEDIA_RB-180	DESVPAD_RB-180	CV_RB-180	Fold Change CB-180/CB-0	Log2 FC CB-180/CB-0	TAG CB-180/CB-0	Fold Change RB-180/RB-0	Log2 FC RB-180/RB-0	TAG RB-180/RB-0	Fold Change RB-180/CB-180	Log2 FC RB-180/CB-180	TAG RB-180/CB-180	Fold Change RB-180/CB-0	Log2 FC RB-180/CB-0	TAG RB-180/CB-0
Sb0019s004510.1	5	27.5413	0.000138141	haloacid dehalogenase-like hydrolase family protein	2585.21	2410.27	3337.93	2777.8	492.91	0.177446	4572.18	4945.42	5022.96	4846.85	241.015	0.0497261	5144.68	4985.06	5025.44	5051.73	82.9937	0.0164288	4437.4	4948.62	4876.26	4754.09	276.639	0.0581896	1.74485	0.803103	UP	0.941083	-0.0876066	UNCHANGED	0.980862	-0.0278785	UNCHANGED	1.71146	0.775225	UP
Sb0199s002020.1	2	10.3707	0.00393396	Coatomer, beta subunit	1812.13	2324.57	1525.84	1887.51	404.663	0.21439	1597.88	1481.41	1457.05	1512.11	75.2667	0.0497759	830.811	1183.98	1067.42	1027.4	179.951	0.175152	1165.78	964.901	1163.16	1097.95	115.228	0.104949	0.801113	-0.319922	UNCHANGED	1.06866	0.0958072	UNCHANGED	0.726102	-0.461755	UNCHANGED	0.58169	-0.781678	DOWN
Sb01g000380.1	18	133.293	0.00246006	chaperonin-60alpha	15830.4	16092.8	13800.2	15241.2	1254.76	0.0823271	11102.1	11869.7	12460.4	11810.7	681.052	0.0576638	14983	14408.2	15838.1	15076.5	719.525	0.0477251	13289.8	13394.2	12291.5	12991.8	608.768	0.0468577	0.774924	-0.367873	UNCHANGED	0.861729	-0.214694	UNCHANGED	1.1	0.137505	UNCHANGED	0.852417	-0.230368	UNCHANGED
Sb01g000420.1	1	5.1096	0.00178127	winged-helix DNA-binding transcription factor family protein	263.831	416.158	435.217	371.735	93.9324	0.252686	567.48	724.146	749.014	680.213	98.4189	0.144688	138.655	114.067	265.598	172.773	81.3233	0.470694	385.642	339.108	303.426	342.726	41.2271	0.120292	1.82983	0.871711	UP	1.98367	0.988174	UP	0.50385	-0.988933	DOWN	0.921961	-0.117222	UNCHANGED
Sb01g000450.1	2	11.31	9.81469e-05	Protein of unknown function (DUF668)	1205.24	1056.57	1625.56	1295.79	295.107	0.227743	2079.94	2027.44	2002.68	2036.69	39.4517	0.0193705	1013.18	947.363	832.91	931.152	91.2232	0.0979681	2284.1	2039.44	2111.56	2145.03	125.718	0.0586091	1.57177	0.652394	UP	2.30363	1.20391	UP	1.0532	0.0747749	UNCHANGED	1.65539	0.727169	UP
Sb01g000680.1	7	43.7981	0.000443783	DANA2, putative, expressed	26786.7	25856	29470.8	27371.2	1876.93	0.0685735	21852.7	22648.1	20976.7	21825.9	836.001	0.0383032	25704.1	24120.7	25358.3	25061.1	832.497	0.0332187	20766.8	21279	22095.4	21380.4	670.053	0.0313396	0.797403	-0.326618	UNCHANGED	0.853132	-0.22916	UNCHANGED	0.97959	-0.0297504	UNCHANGED	0.781128	-0.356369	UNCHANGED
Sb01g000950.1	5	53.0151	4.79181e-07	histone H2A 12	132933	152541	107137	130870	22772.1	0.174005	49683.2	47048.7	49676.8	48802.9	1519.17	0.0311287	117590	94153.2	103157	104967	11822.5	0.112631	28559.4	26174.4	29058.5	27930.8	1541.38	0.0551855	0.37291	-1.4231	DOWN	0.266092	-1.91	DOWN	0.572318	-0.805111	DOWN	0.213423	-2.22821	DOWN
Sb01g001080.1	10	60.0839	0.000684311	GTP binding Elongation factor Tu family protein	12603.7	10901.8	12138.5	11881.4	879.619	0.0740336	10015.7	10095.4	8145.69	9418.93	1103.37	0.117144	9683.06	8686.85	8807.26	9059.06	543.75	0.0600228	7579.57	7316.42	6618.14	7171.38	496.855	0.069283	0.792749	-0.335065	UNCHANGED	0.791625	-0.337111	UNCHANGED	0.761379	-0.393313	UNCHANGED	0.603582	-0.728377	DOWN
Sb01g001600.1	3	26.0204	6.58311e-05	Ribosomal protein L22p/L17e family protein	8822.15	9926.01	8538.13	9095.43	733.183	0.0806101	6408.96	6194.29	6751.39	6451.55	280.981	0.0435525	7337.39	6541.89	7961.21	7280.17	711.389	0.0977161	5298.6	4694.06	5041.93	5011.53	303.411	0.0605426	0.709318	-0.495497	UNCHANGED	0.688381	-0.53872	DOWN	0.776795	-0.364394	UNCHANGED	0.550994	-0.859891	DOWN
Sb01g001660.1	12	78.7594	0.000171083	Late embryogenesis abundant protein, group 2	39455	36612.3	35876.6	37314.6	1889.76	0.0506438	51807.4	44171.5	50344.8	48774.6	4052.91	0.0830948	33760.2	33938	32792.6	33497	616.41	0.018402	37917.8	34736.3	35594.2	36082.8	1646.05	0.0456187	1.30712	0.386389	UNCHANGED	1.0772	0.10728	UNCHANGED	0.739787	-0.434819	UNCHANGED	0.966988	-0.0484303	UNCHANGED
Sb01g001850.1	15	121.668	0.00793253	Ribosomal protein S4 (RPS4A) family protein	87019.5	83353.9	82919.5	84431	2252.23	0.0266754	102159	98677	92358.2	97731.5	4968.54	0.0508387	93485.2	87966.5	91600.2	91017.3	2805.14	0.0308198	91935.2	92814.5	87819.2	90856.3	2666.69	0.0293506	1.15753	0.211052	UNCHANGED	0.998231	-0.00255392	UNCHANGED	0.929652	-0.105237	UNCHANGED	1.0761	0.105815	UNCHANGED
Sb01g001880.1	10	72.8144	0.0522446	DPP6 N-terminal domain-like protein	14595	14598.2	12120.7	13771.3	1429.45	0.103799	11092.5	10589.5	12418.4	11366.8	944.828	0.0831216	15552.5	12380.2	13297.1	13743.3	1632.58	0.118791	12054	8371.79	10415.2	10280.3	1844.81	0.17945	0.825398	-0.276839	UNCHANGED	0.748027	-0.418837	UNCHANGED	0.904417	-0.14494	UNCHANGED	0.746504	-0.421778	UNCHANGED
Sb01g002010.1	1	5.4006	3.58151e-06	DNAJ heat shock N-terminal domain-containing protein	4088.44	4706.53	3229.66	4008.21	741.697	0.185044	575.57	620.032	439.776	545.126	93.905	0.172263	3293.14	3053.73	3221.5	3189.45	122.881	0.0385271	998.664	1150.46	665.227	938.117	248.218	0.264592	0.136002	-2.8783	DOWN	0.294131	-1.76547	DOWN	1.72092	0.783178	UP	0.234049	-2.09512	DOWN
Sb01g002040.1	31	322.816	0.00126255	Ribosomal protein S5/Elongation factor G/III/V family protein	1264.98	1633.85	824.025	1240.95	405.447	0.326723	3346.14	3008.43	3251.53	3202.04	174.21	0.0544061	1569.75	3532.01	4411.98	3171.25	1455.05	0.458826	731.659	479.923	736.404	649.329	146.729	0.22597	2.58031	1.36754	UP	0.204755	-2.28803	DOWN	0.202786	-2.30197	DOWN	0.523251	-0.934426	DOWN
Sb01g002210.1	3	17.8481	0.542232	electron transfer flavoprotein alpha	2135.8	2200.69	1839.36	2058.62	192.633	0.093574	1692.55	2009.47	2047.33	1916.45	194.828	0.101661	1670.11	2107.68	1727.85	1835.21	237.725	0.129535	1847.05	1542.76	2032.44	1807.42	247.234	0.136788	0.93094	-0.10324	UNCHANGED	0.984854	-0.022018	UNCHANGED	0.943108	-0.0845047	UNCHANGED	0.877977	-0.187745	UNCHANGED
Sb01g002420.1	1	6.5554	0.00152755	Fumarylacetoacetate (FAA) hydrolase family	1847.24	2123.52	1093.91	1688.22	532.906	0.315661	1324.66	1461.19	1088.63	1291.49	188.478	0.145938	3947.84	3498.63	4029.85	3825.44	285.981	0.0747576	2637.06	1824.88	1936.21	2132.72	440.308	0.206454	0.765001	-0.386466	UNCHANGED	0.557509	-0.842934	DOWN	1.65136	0.723652	UP	1.26329	0.337186	UNCHANGED
Sb01g002430.2	10	68.3657	0.0774409	calreticulin 1a	8187.39	9367.03	15916.7	11157	4163.97	0.373214	6002.49	8242.12	7775.7	7340.1	1181.65	0.160986	6336.64	7070.41	6463.15	6623.4	392.255	0.0592226	7247.14	7633.43	5729.06	6869.88	1006.68	0.146536	0.65789	-0.604082	UNCHANGED	1.03721	0.0527122	UNCHANGED	0.935937	-0.095516	UNCHANGED	0.615744	-0.699598	DOWN
Sb01g002610.1	3	17.6356	0.000138162	Ribosomal L18p/L5e family protein	2533.27	1883.98	2486.07	2301.11	362.01	0.15732	578.409	483.525	536.168	532.701	47.5366	0.089237	2610.16	2340.55	2317.53	2422.75	162.712	0.0671602	893.233	365.34	811.631	690.068	284.167	0.411796	0.231498	-2.11093	DOWN	0.284829	-1.81183	DOWN	1.29541	0.373412	UNCHANGED	0.299885	-1.73752	DOWN
Sb01g003100.2	2	20.0256	4.12563e-07	NAD(P)-binding Rossmann-fold superfamily protein	7266.27	6014.67	5821.74	6367.56	784.26	0.123165	2427.35	2860.22	2464.96	2584.17	239.8	0.0927955	5057.14	4916.23	4547.3	4840.23	263.279	0.0543939	1722.7	1651.07	1416.88	1596.88	159.948	0.100163	0.405834	-1.30104	DOWN	0.329919	-1.59982	DOWN	0.617947	-0.694445	DOWN	0.250784	-1.99548	DOWN
Sb01g003250.1	6	46.2022	0.00258628	actin depolymerizing factor 4	25510.3	23484.1	21602.8	23532.4	1954.19	0.0830427	26073.2	26925.4	27566.1	26854.9	748.948	0.0278887	29465.1	28365.8	30944.8	29591.9	1294.15	0.0437331	24502.3	23571.2	25237.7	24437.1	835.164	0.0341761	1.14119	0.190536	UNCHANGED	0.825804	-0.27613	UNCHANGED	0.909967	-0.136113	UNCHANGED	1.03844	0.0544227	UNCHANGED
Sb01g003410.1	3	28.7071	0.000202983	Ribosomal protein S12/S23 family protein	33511.5	30330.9	27040.9	30294.4	3235.44	0.1068	22625.5	23077.5	21412.1	22371.7	861.208	0.0384954	32826.5	30475.6	29251.5	30851.2	1816.85	0.0588906	22225.7	21678.8	21531.5	21812	365.771	0.0167693	0.738475	-0.437379	UNCHANGED	0.707005	-0.500207	DOWN	0.974981	-0.0365533	UNCHANGED	0.72	-0.473932	UNCHANGED
Sb01g003700.1	6	34.0103	0.000949675	methylenetetrahydrofolate reductase 2	5047.35	5552.44	6089.19	5562.99	520.995	0.0936538	7141.21	7175.13	8057.75	7458.03	519.65	0.0696766	7230.15	7519.25	7560.33	7436.58	179.945	0.0241973	7612.02	7492.95	8477.74	7860.9	537.501	0.0683765	1.34065	0.422933	UNCHANGED	1.05706	0.0800561	UNCHANGED	1.05402	0.0759006	UNCHANGED	1.41307	0.498834	UNCHANGED
Sb01g003900.2	4	21.9191	0.000486127	MIRO-related GTP-ase 1	3621.58	2209.8	3097.42	2976.27	713.642	0.239778	2233.19	2055.14	2231.26	2173.2	102.246	0.0470485	4774.51	4829.45	4325.37	4643.11	276.54	0.0595593	2457.69	2194.6	2238.28	2296.86	140.989	0.0613832	0.730175	-0.453685	UNCHANGED	0.494682	-1.01543	DOWN	1.0569	0.0798437	UNCHANGED	0.771725	-0.373841	UNCHANGED
Sb01g004250.1	9	81.9634	0.02502	Ribosomal protein S5 family protein	17316.7	13366.8	10982.9	13888.8	3199	0.230329	10225.2	11717.1	10898	10946.7	747.159	0.0682541	15643	15396.8	15801.2	15613.7	203.819	0.0130539	11971.7	10708.6	11605.1	11428.5	649.795	0.0568574	0.788169	-0.343423	UNCHANGED	0.731954	-0.450174	UNCHANGED	1.04401	0.0621335	UNCHANGED	0.822855	-0.281289	UNCHANGED
Sb01g004270.1	9	59.0819	1.6908e-06	Protein of unknown function, DUF642	21183.8	21918.1	19322.3	20808.1	1338.05	0.0643044	15406.8	17064	16082.5	16184.4	833.283	0.0514867	14928.5	16390.7	16155.8	15825	785.253	0.049621	9660.3	8370.6	8078.09	8703	841.851	0.0967311	0.777795	-0.362538	UNCHANGED	0.549952	-0.862622	DOWN	0.537739	-0.895022	DOWN	0.418251	-1.25756	DOWN
Sb01g004330.1	14	139.616	1.06879e-09	photosystem I subunit D-2	333568	305195	282900	307221	25394.4	0.0826582	69811	72628.8	63498.3	68646	4675.41	0.068109	283960	257849	284042	275284	15099.2	0.0548497	59312.9	62183.9	62616.8	61371.2	1795.63	0.0292585	0.223442	-2.16203	DOWN	0.222938	-2.16528	DOWN	0.894024	-0.161614	UNCHANGED	0.199762	-2.32364	DOWN
Sb01g004390.1	2	10.6204	0.819201	Cytochrome bd ubiquinol oxidase, 14kDa subunit	1344.94	1082.45	1214.89	1214.1	131.248	0.108103	1168.81	1235.61	1447.69	1284.04	145.608	0.113398	1497.69	1254.13	1118.1	1289.97	192.32	0.149089	1065.48	1297.34	1218.83	1193.88	117.924	0.0987736	1.05761	0.0808051	UNCHANGED	0.925508	-0.111683	UNCHANGED	0.929786	-0.105029	UNCHANGED	0.983349	-0.024224	UNCHANGED
Sb01g005010.1	5	35.2193	1.06291e-05	winged-helix DNA-binding transcription factor family protein	99637.1	96676.3	87725.8	94679.7	6201.55	0.0655003	49278.2	33039.5	39633.4	40650.4	8166.98	0.200908	38201.6	27183.4	28961.3	31448.8	5915.31	0.188094	21925.3	19632.6	16723.6	19427.2	2606.93	0.13419	0.429346	-1.21979	DOWN	0.61774	-0.694929	DOWN	0.477909	-1.06519	DOWN	0.205188	-2.28498	DOWN
Sb01g005280.1	1	6.101	0.00640494	Protein of unknown function (DUF1000)	1577.69	1884.89	1545.05	1669.21	187.495	0.112326	1754.4	1395.4	1394.48	1514.76	207.534	0.137008	1197.52	942.371	1108.75	1082.88	129.527	0.119613	1281.66	1275.73	1086.15	1214.52	111.205	0.091563	0.907469	-0.140079	UNCHANGED	1.12156	0.165509	UNCHANGED	0.801787	-0.318708	UNCHANGED	0.727598	-0.458788	UNCHANGED
Sb01g005360.1	13	91.8302	0.000117678	Ribosomal protein S13/S18 family	87775.8	81740.6	84011.6	84509.3	3048.21	0.0360696	80113.9	79870.2	76240.9	78741.7	2169.13	0.0275474	85761.3	79733.4	81153.6	82216.1	3151.28	0.0383293	67361.6	68777.8	64697.8	66945.7	2071.56	0.0309438	0.931751	-0.101983	UNCHANGED	0.814265	-0.29643	UNCHANGED	0.850194	-0.234136	UNCHANGED	0.79217	-0.336119	UNCHANGED
Sb01g005570.2	1	12.6233	0.00480504	ubiquiting-conjugating enzyme 2	6031.38	5707.69	5219.56	5652.87	408.676	0.0722952	6952.17	6189.93	6082.47	6408.19	474.158	0.0739925	5040.08	4899.49	4340.6	4760.06	370.001	0.0777303	4476.37	5264.4	4932.05	4890.94	395.621	0.0808886	1.13362	0.180933	UNCHANGED	1.0275	0.0391333	UNCHANGED	0.763233	-0.389805	UNCHANGED	0.865214	-0.208872	UNCHANGED
Sb01g006370.1	9	95.1499	2.05676e-08	photosystem I subunit F	139927	131597	109930	127151	15485	0.121784	30109.4	32550	31971.9	31543.8	1275.4	0.0404328	117399	104866	114084	112116	6493.87	0.0579209	38968.9	35679.3	37125.8	37258	1648.82	0.0442542	0.248081	-2.01112	DOWN	0.332316	-1.58937	DOWN	1.18115	0.240195	UNCHANGED	0.293021	-1.77092	DOWN
Sb01g006480.1	10	68.0114	0.0873046	Sugar isomerase (SIS) family protein	25021.9	27167.4	25169.8	25786.4	1198.31	0.0464708	26232.3	27267.1	25878.9	26459.4	721.446	0.0272661	28754.7	28749.7	27617.6	28374	655.1	0.023088	28705.4	27354.7	25682.4	27247.5	1514.39	0.0555791	1.0261	0.0371741	UNCHANGED	0.960299	-0.0584446	UNCHANGED	1.02978	0.0423415	UNCHANGED	1.05666	0.0795155	UNCHANGED
Sb01g006680.1	8	66.8573	2.35408e-05	peroxisomal NAD-malate dehydrogenase 1	3921.83	3952.31	3009.14	3627.76	535.955	0.147737	2212.8	2448.86	1721.72	2127.79	370.946	0.174334	4038.95	3900.75	4860.47	4266.72	518.825	0.121598	1365.68	1038.86	1107.06	1170.53	172.409	0.147291	0.586531	-0.769722	DOWN	0.27434	-1.86596	DOWN	0.550116	-0.862193	DOWN	0.32266	-1.63191	DOWN
Sb01g007370.1	6	37.0139	0.0244857	semialdehyde dehydrogenase family protein	4432.49	3553.22	4507.68	4164.46	530.685	0.127432	4552.34	4708.47	4784.41	4681.74	118.325	0.0252738	3273.77	4367.98	3529.4	3723.72	572.401	0.153718	5025.66	4951.32	5141.11	5039.37	95.6336	0.0189773	1.12421	0.168914	UNCHANGED	1.35332	0.436498	UNCHANGED	1.07639	0.106198	UNCHANGED	1.21009	0.275112	UNCHANGED
Sb01g007400.1	1	5.0952	0.31809	cytochrome P450, family 81, subfamily D, polypeptide 5	1101.97	1010.06	823.145	978.391	142.084	0.145222	1312.7	1043.51	1154.37	1170.19	135.289	0.115612	1114.57	1372.69	1178.58	1221.94	134.411	0.109998	749.175	1327.59	871.338	982.7	304.863	0.31023	1.19604	0.258261	UNCHANGED	0.80421	-0.314356	UNCHANGED	0.839778	-0.25192	UNCHANGED	1.0044	0.00634031	UNCHANGED
Sb01g007500.1	8	56.3881	0.000178479	eukaryotic elongation factor 5A-1	29115.7	30065.4	18472.2	25884.4	6436.71	0.248671	16557.2	16956.9	15508.4	16340.8	748.101	0.0457811	40324.8	40794.4	40072	40397.1	366.579	0.0090744	17936.4	15249.4	17283.2	16823	1401.32	0.083298	0.6313	-0.663603	DOWN	0.416441	-1.26382	DOWN	1.02951	0.0419525	UNCHANGED	0.649927	-0.62165	DOWN
Sb01g007580.1	13	98.7755	8.95143e-05	UDP-glucose 6-dehydrogenase family protein	17435.3	18041.8	20919.1	18798.8	1861.19	0.0990058	27339.4	25014.2	25449.8	25934.5	1236.06	0.0476608	14266.8	15512.4	14931.4	14903.6	623.272	0.0418204	17328.6	19095.3	20317.8	18913.9	1502.81	0.0794554	1.37958	0.464234	UNCHANGED	1.26909	0.343791	UNCHANGED	0.729296	-0.455424	UNCHANGED	1.00613	0.0088098	UNCHANGED
Sb01g007690.1	3	19.8701	7.03958e-07	Ribosomal protein L13 family protein	11312.6	11674.3	10320.9	11102.6	700.697	0.063111	5199.55	5453.93	5691.36	5448.28	245.952	0.0451431	13602.3	12331.9	11083.9	12339.4	1259.21	0.102048	4533.78	5113.55	5319.61	4988.98	407.454	0.0816708	0.490721	-1.02703	DOWN	0.404315	-1.30645	DOWN	0.915698	-0.127056	UNCHANGED	0.449352	-1.15408	DOWN
Sb01g007960.1	11	68.256	0.598559	Calcium-dependent phosphotriesterase superfamily protein	10973.2	10732	8617.72	10107.6	1295.93	0.128213	11652.3	10267.9	9248.61	10389.6	1206.48	0.116124	11629.5	10409.8	9970.36	10669.9	859.592	0.0805626	10432.9	12068.1	11342.8	11281.3	819.301	0.072625	1.0279	0.0396966	UNCHANGED	1.0573	0.0803865	UNCHANGED	1.08582	0.118785	UNCHANGED	1.11611	0.158482	UNCHANGED
Sb01g008030.1	5	35.538	0.00388314	Glycosyl hydrolase family protein	10687.6	8549.57	17116.7	12118	4459.06	0.367971	22741	21714.3	23033.4	22496.2	692.761	0.0307946	19340.9	16901.4	17082.6	17775	1359.2	0.076467	24948.2	25184.4	24498.9	24877.2	348.255	0.013999	1.85643	0.892534	UP	1.39956	0.484975	UNCHANGED	1.10584	0.14514	UNCHANGED	2.05291	1.03767	UP
Sb01g008040.2	16	151.048	8.6039e-07	Glycosyl hydrolase family protein	162322	145256	127122	144900	17602.8	0.121482	58205.1	61286.7	57893.2	59128.3	1875.67	0.031722	124402	108539	116311	116417	7932.38	0.0681375	66671.7	67536.1	66715.7	66974.5	486.865	0.00726941	0.408062	-1.29314	DOWN	0.575297	-0.797621	DOWN	1.1327	0.179762	UNCHANGED	0.462211	-1.11338	DOWN
Sb01g008050.1	6	45.0752	1.41649e-05	Glycosyl hydrolase family protein	5808.07	6996.09	5535.85	6113.34	776.508	0.127019	9369.16	9155.54	9188.7	9237.8	114.96	0.0124445	4975.45	4485.81	4235.19	4565.48	376.504	0.0824675	8536.77	8012.23	8031.51	8193.5	297.437	0.0363016	1.51109	0.595589	UP	1.79466	0.843713	UP	0.886954	-0.173069	UNCHANGED	1.34027	0.422521	UNCHANGED
Sb01g008300.1	2	10.4507	0.242961	Transducin/WD40 repeat-like superfamily protein	407.282	470.738	291.732	389.917	90.7578	0.232762	546.845	587.288	482.11	538.748	53.0543	0.0984771	253.032	333.457	426.915	337.801	87.0232	0.257616	135.983	426.79	381.967	314.913	156.57	0.497186	1.3817	0.466442	UNCHANGED	0.932244	-0.10122	UNCHANGED	0.584529	-0.774655	UNCHANGED	0.807642	-0.308213	UNCHANGED
Sb01g008420.2	1	7.2558	0.0255462	Aluminium induced protein with YGL and LRDR motifs	5069.32	5500.5	4040.83	4870.22	749.924	0.153982	6303.38	6520.38	6197.43	6340.4	164.629	0.0259651	5827.93	5247.34	5974.78	5683.35	384.669	0.0676835	5066.06	5310.35	4906.88	5094.43	203.222	0.0398911	1.30187	0.380587	UNCHANGED	0.896378	-0.157821	UNCHANGED	0.803487	-0.315653	UNCHANGED	1.04604	0.0649341	UNCHANGED
Sb01g008460.1	4	30.4098	2.54618e-06	calmodulin 1	689.545	728.317	684.336	700.732	24.0303	0.0342932	882.089	1236.79	1256.65	1125.18	210.753	0.187307	255.79	179.447	242.401	225.88	40.765	0.180472	325.239	334.747	332.683	330.89	5.00135	0.0151149	1.60571	0.683215	UP	1.4649	0.550797	UP	0.294079	-1.76573	DOWN	0.472206	-1.08251	DOWN
Sb01g008690.1	11	65.3167	0.0232297	serine transhydroxymethyltransferase 1	10294.1	9760.52	10190	10081.5	282.852	0.0280564	8750.88	10428.8	10414.5	9864.71	964.633	0.0977863	7922.28	8268.86	8242.42	8144.52	192.92	0.0236871	9800.09	8126.43	9015.54	8980.69	837.375	0.0932417	0.978491	-0.0313688	UNCHANGED	1.10267	0.140996	UNCHANGED	0.910385	-0.135451	UNCHANGED	0.890804	-0.166819	UNCHANGED
Sb01g008740.1	2	11.6522	7.4443e-05	Vps51/Vps67 family (components of vesicular transport) protein	6227.55	4854.49	5536.32	5539.45	686.54	0.123936	4279.13	4207.13	4220.22	4235.49	38.3508	0.00905462	3337.22	3231.27	2980.86	3183.11	182.994	0.0574891	3408.34	2867.54	2992.53	3089.47	283.131	0.0916438	0.764605	-0.387214	UNCHANGED	0.970581	-0.0430799	UNCHANGED	0.729424	-0.455171	UNCHANGED	0.557721	-0.842384	DOWN
Sb01g008800.1	9	62.8722	0.00314074	Cystathionine beta-synthase (CBS) family protein	24966.7	22762.1	19782.3	22503.7	2601.85	0.115619	17435.6	20062.2	18372.6	18623.5	1331.14	0.0714765	26386.9	25449	24741	25525.6	825.595	0.0323438	19504.8	18683.9	16370.9	18186.5	1625.09	0.0893568	0.827574	-0.273039	UNCHANGED	0.712481	-0.489077	UNCHANGED	0.976538	-0.0342516	UNCHANGED	0.808158	-0.307291	UNCHANGED
Sb01g008940.1	16	97.6314	0.000130858	ADP glucose pyrophosphorylase large subunit 1	17802.8	16384.8	14590.8	16259.5	1609.66	0.098998	9845.52	8078.54	7643.83	8522.63	1166.09	0.136823	14864.5	13200.9	13096.4	13720.6	992.047	0.0723036	10231.9	10738.6	9578.4	10183	581.663	0.0571211	0.524163	-0.931911	DOWN	0.742169	-0.43018	UNCHANGED	1.19482	0.256791	UNCHANGED	0.62628	-0.67512	DOWN
Sb01g009560.2	16	146.241	0.127318	Tubulin/FtsZ family protein	20553.2	21892.3	15687.2	19377.6	3265.33	0.168511	24211.8	23783.3	21125.2	23040.1	1672.15	0.0725757	21695.3	19143.2	20962.6	20600.4	1314.03	0.0637866	18121.9	18205.5	19321.4	18549.6	669.684	0.0361023	1.18901	0.24976	UNCHANGED	0.900449	-0.151283	UNCHANGED	0.8051	-0.31276	UNCHANGED	0.957272	-0.0629993	UNCHANGED
Sb01g009820.1	3	37.6389	0.00588134	gamma histone variant H2AX	140.314	140.826	243.452	174.864	59.3998	0.339692	387.745	397.07	261.751	348.856	75.5785	0.216647	572.55	532.035	378.904	494.497	102.135	0.206543	246.527	371.736	363.432	327.232	70.0153	0.213962	1.99501	0.996398	UP	0.661747	-0.595647	DOWN	0.938015	-0.0923175	UNCHANGED	1.87135	0.904081	UP
Sb01g010210.1	7	45.6026	0.000579589	NADH-ubiquinone dehydrogenase, mitochondrial, putative	4437.18	4484.44	3614.48	4178.7	489.2	0.11707	6144.14	5854.9	8004.52	6667.85	1166.59	0.174957	5045.36	4819.26	4656.37	4840.33	195.347	0.0403582	7461.3	8115.82	7144.27	7573.8	495.446	0.0654158	1.59568	0.674168	UP	1.56473	0.645912	UP	1.13587	0.183794	UNCHANGED	1.81248	0.857962	UP
Sb01g010240.2	4	22.1645	9.87304e-09	DYNAMIN-like 1C	868.035	897.036	739.832	834.968	83.6563	0.100191	1828.99	1880.07	2066.97	1925.34	125.283	0.0650707	4136.38	4388.2	4365.22	4296.6	139.232	0.0324051	2450.97	2408.08	2563.41	2474.15	80.2177	0.0324223	2.30589	1.20532	UP	0.575839	-0.796263	DOWN	1.28504	0.361817	UNCHANGED	2.96317	1.56714	UP
Sb01g010270.1	8	50.1262	1.02717e-05	glutamine synthase clone F11	1817.72	1331.07	1397.44	1515.41	263.9	0.174145	5345.62	4531.56	5953.35	5276.84	713.385	0.135192	2667.67	2248.91	2394.57	2437.05	212.591	0.087233	4882.83	7152.86	6312.21	6115.97	1147.67	0.187651	3.48212	1.79997	UP	2.50958	1.32745	UP	1.15902	0.212906	UNCHANGED	4.03585	2.01287	UP
Sb01g010280.1	17	125.507	0.00148702	Phosphoglucomutase/phosphomannomutase family protein	46534.3	41797.6	38521.1	42284.3	4028.71	0.0952766	43839.5	42612.4	40675.6	42375.8	1595.15	0.037643	48789.8	42353.4	45534.5	45559.2	3218.25	0.0706389	31288.3	34464.8	32492.6	32748.6	1603.65	0.0489686	1.00216	0.00311847	UNCHANGED	0.718813	-0.476312	UNCHANGED	0.772812	-0.37181	UNCHANGED	0.774485	-0.368692	UNCHANGED
Sb01g010310.1	3	18.4103	0.0124355	Ran BP2/NZF zinc finger-like superfamily protein	14941.3	10038.1	19135.9	14705.1	4553.49	0.309654	18059.4	19915.7	18495.2	18823.4	970.719	0.0515697	26969.6	22920.1	24493.8	24794.5	2041.46	0.0823351	9614.98	11780.5	15424.9	12273.5	2936.15	0.239227	1.28006	0.356216	UNCHANGED	0.495007	-1.01448	DOWN	0.652031	-0.616988	DOWN	0.834641	-0.260773	UNCHANGED
Sb01g010380.1	2	11.3079	1.26827e-07	Tetratricopeptide repeat (TPR)-like superfamily protein	3498.22	5419.35	3414.77	4110.78	1134.02	0.275866	244.887	328.064	339.065	304.005	51.4927	0.169381	3614.52	3521.38	3684.99	3606.96	82.0676	0.0227526	448.154	305.303	360.179	371.212	72.0617	0.194125	0.0739532	-3.75724	DOWN	0.102915	-3.28047	DOWN	1.22107	0.288147	UNCHANGED	0.0903021	-3.4691	DOWN
Sb01g010460.1	11	83.4323	3.18952e-05	heat shock protein 70 (Hsp 70) family protein	10604.7	8313.15	9653.64	9523.82	1151.27	0.120883	14562.6	14386.4	13123.9	14024.3	784.697	0.0559526	7686.78	7416.58	7399.82	7501.06	161.052	0.0214706	9644.25	10014.6	9637.68	9765.5	215.729	0.0220909	1.47255	0.558317	UP	1.30188	0.3806	UNCHANGED	0.696327	-0.522164	DOWN	1.02538	0.0361532	UNCHANGED
Sb01g010470.1	6	46.2051	3.71556e-06	6,7-dimethyl-8-ribityllumazine synthase / DMRL synthase / lumazine synthase / riboflavin synthase	18857	19923.7	17432.3	18737.7	1249.96	0.0667082	18252	16782.6	18065.4	17700	799.948	0.0451948	32123.3	31567.3	30139.2	31276.6	1023.5	0.0327242	13653.4	13744.2	16270.8	14556.1	1485.6	0.10206	0.944622	-0.0821908	UNCHANGED	0.4654	-1.10346	DOWN	0.82238	-0.282122	UNCHANGED	0.776839	-0.364313	UNCHANGED
Sb01g010840.1	6	40.3928	3.47837e-06	B-S glucosidase 44	16872.7	16652.7	13335.9	15620.4	1981.54	0.126855	15390.4	12123.6	12153.3	13222.4	1877.58	0.141999	41942.2	40527.6	40186.8	40885.5	930.793	0.0227658	10327.9	10078.3	12904.1	11103.4	1564.41	0.140894	0.846483	-0.240446	UNCHANGED	0.271574	-1.88058	DOWN	0.839743	-0.25198	UNCHANGED	0.710829	-0.492426	UNCHANGED
Sb01g011040.1	9	51.0691	0.0220626	PLAT/LH2 domain-containing lipoxygenase family protein	6471.68	6440.2	6883.9	6598.59	247.581	0.0375203	6377.84	5991.89	8082.8	6817.51	1112.63	0.163202	9159.07	7359.48	8342.52	8287.02	901.079	0.108734	8793.73	10335.1	8289.55	9139.45	1065.68	0.116602	1.03318	0.0470868	UNCHANGED	1.10286	0.141253	UNCHANGED	1.34058	0.422862	UNCHANGED	1.38506	0.469948	UNCHANGED
Sb01g011050.1	18	138.106	0.000146422	PLAT/LH2 domain-containing lipoxygenase family protein	46350.2	47614.9	43455.3	45806.8	2132.4	0.046552	44908.6	43295.6	39392.2	42532.1	2836.35	0.0666873	60013.3	56637.6	60142	58931	1987.16	0.0337201	54666.3	51286.5	51471.6	52474.8	1900.15	0.0362107	0.928511	-0.10701	UNCHANGED	0.890446	-0.167401	UNCHANGED	1.23377	0.303073	UNCHANGED	1.14557	0.196063	UNCHANGED
Sb01g011260.1	7	49.3809	0.000756606	20S proteasome beta subunit D1	19553.4	20725.8	18604.9	19628	1062.42	0.0541276	24327.2	25087.4	21449.1	23621.2	1919.12	0.0812457	14606.7	14963.9	16840.8	15470.5	1200.13	0.0775758	16891.3	13539.4	12938.3	14456.4	2130.07	0.147345	1.20344	0.267169	UNCHANGED	0.934448	-0.0978132	UNCHANGED	0.612007	-0.708381	DOWN	0.736516	-0.441212	UNCHANGED
Sb01g011310.1	16	142.297	2.94866e-06	chloroplast heat shock protein 70-1	66653.7	56620.6	57894.4	60389.6	5462.16	0.0904487	36006.4	36731.6	35347.3	36028.5	692.435	0.0192191	71789.3	64555.2	66557.2	67633.9	3735.33	0.0552287	36053.9	37031	31667.9	34917.6	2856.38	0.0818034	0.5966	-0.745163	DOWN	0.516274	-0.953791	DOWN	0.969167	-0.0451821	UNCHANGED	0.578206	-0.790345	DOWN
Sb01g011580.1	3	22.759	0.0231406	succinate dehydrogenase 5	3041.75	3382.7	2360.77	2928.41	520.305	0.177675	2172.88	3189.3	2412.74	2591.64	531.304	0.205007	992.617	1676.8	1595.13	1421.51	373.674	0.26287	3086.83	3292.85	1899.89	2759.86	751.846	0.272422	0.885	-0.176251	UNCHANGED	1.94149	0.957164	UP	1.06491	0.0907282	UNCHANGED	0.942443	-0.0855231	UNCHANGED
Sb01g011930.1	1	5.2062	0.000646054	dual specificity protein phosphatase 1	7634.89	8391.15	4922.52	6982.85	1823.93	0.261201	5538.71	5617.47	5472.99	5543.06	72.3389	0.0130504	4519.83	5377.21	5540.76	5145.93	548.353	0.10656	2955.88	2757.67	2778.28	2830.61	108.975	0.0384989	0.79381	-0.333135	UNCHANGED	0.550068	-0.862318	DOWN	0.510659	-0.969567	DOWN	0.405366	-1.3027	DOWN
Sb01g012300.2	1	8.1366	2.60209e-05	cold, circadian rhythm, and RNA binding 1	3490.53	2184.6	2155.05	2610.06	762.655	0.292198	6691.07	7034.9	7234.19	6986.72	274.745	0.0393239	7788.46	7072.08	7458.2	7439.58	358.555	0.0481956	8343.34	7735.13	8401.17	8159.88	368.978	0.0452186	2.67684	1.42053	UP	1.09682	0.133326	UNCHANGED	1.16791	0.223933	UNCHANGED	3.12632	1.64446	UP
Sb01g012740.1	18	141.888	0.00358825	tubulin beta 8	2204.97	1703.77	1089.84	1666.19	558.511	0.335201	872.07	942.693	1059.53	958.097	94.6731	0.0988137	2315.96	2425.86	2464.48	2402.1	77.0624	0.0320812	1365.78	1840.15	1630.88	1612.27	237.731	0.147451	0.575021	-0.798313	DOWN	0.671191	-0.575205	DOWN	1.68278	0.75085	UP	0.967636	-0.0474631	UNCHANGED
Sb01g012960.3	23	231.41	0.00121804	Cobalamin-independent synthase family protein	14988.9	13847.8	12347.5	13728	1324.75	0.0964995	16459.5	15978.6	14673.8	15704	924.023	0.0588401	11757.6	11485.1	12485.5	11909.4	517.157	0.0434243	10412.5	10918.8	11870	11067.1	739.976	0.0668625	1.14393	0.194002	UNCHANGED	0.929277	-0.105819	UNCHANGED	0.704735	-0.504848	DOWN	0.806169	-0.310846	UNCHANGED
Sb01g013320.1	6	42.3275	0.0177754	methyl-CPG-binding domain 11	13912.2	14432.9	14712.9	14352.7	406.348	0.0283117	14407.3	16788	17827.2	16340.8	1753.24	0.107292	18409.8	17200.2	17926.6	17845.5	608.861	0.0341184	14277.4	15573.4	15804.8	15218.5	823.22	0.0540932	1.13852	0.18716	UNCHANGED	0.852794	-0.22973	UNCHANGED	0.931322	-0.102648	UNCHANGED	1.06033	0.0845123	UNCHANGED
Sb01g014140.1	4	22.5605	0.174604	AAA-type ATPase family protein	915.674	931.025	1531.04	1125.91	350.933	0.311688	1370.79	1448.02	1164.88	1327.9	146.36	0.11022	1351.41	925.699	833.55	1036.89	276.255	0.266428	909.15	699.956	957.311	855.472	136.817	0.159932	1.1794	0.238047	UNCHANGED	0.82504	-0.277465	UNCHANGED	0.644232	-0.634349	UNCHANGED	0.759804	-0.396301	UNCHANGED
Sb01g014570.1	1	6.1592	0.0090753	oxidoreductases, acting on the aldehyde or oxo group of donors, NAD or NADP as acceptor;copper ion binding	1590.5	1484.24	1220.45	1431.73	190.532	0.133078	1714.54	1571.59	1613.18	1633.1	73.5263	0.0450225	383.693	1028.99	667.115	693.268	323.445	0.466551	940.853	923.453	1045.64	969.981	66.0946	0.0681401	1.14065	0.189854	UNCHANGED	1.39914	0.484544	UNCHANGED	0.593951	-0.751585	DOWN	0.677488	-0.561732	DOWN
Sb01g014730.1	2	12.0498	0.000287201	Serine protease inhibitor (SERPIN) family protein	2150.19	1920.93	1401.19	1824.1	383.775	0.210391	1080.31	1130.38	1126.37	1112.35	27.8225	0.0250124	2244.63	2203.07	2441.35	2296.35	127.28	0.055427	1073.47	1308.54	1189.4	1190.47	117.539	0.0987335	0.609807	-0.713575	DOWN	0.518418	-0.947812	DOWN	1.07023	0.0979208	UNCHANGED	0.652634	-0.615654	DOWN
Sb01g014740.1	3	17.1909	4.48972e-06	Serine protease inhibitor (SERPIN) family protein	11747.6	10846.9	11145.6	11246.7	458.773	0.0407917	6297.33	6227.75	5982.6	6169.23	165.329	0.0267989	2450.87	2320.97	3024.53	2598.79	374.378	0.144059	907.845	1875.68	1344.13	1375.88	484.697	0.352281	0.548536	-0.866342	DOWN	0.529432	-0.917481	DOWN	0.223023	-2.16473	DOWN	0.122336	-3.03107	DOWN
Sb01g014970.1	14	96.9731	0.0186059	UDP-glucose 6-dehydrogenase family protein	26120.9	26480.3	21395	24665.4	2837.99	0.11506	25814.2	24396.9	21966.8	24059.3	1945.8	0.080875	20770.1	19264.1	20929.7	20321.3	919.011	0.0452241	26996.2	26397.6	25536.7	26310.2	733.64	0.0278842	0.975427	-0.0358949	UNCHANGED	1.29471	0.37263	UNCHANGED	1.09356	0.129027	UNCHANGED	1.06668	0.0931322	UNCHANGED
Sb01g015000.1	1	5.4779	4.29081e-06	PLC-like phosphodiesterases superfamily protein	688.319	756.402	435.336	626.685	169.174	0.269951	38.5966	58.2975	39.845	45.5797	11.0316	0.242028	263.599	202.248	284.582	250.143	42.7846	0.17104	61.7127	34.7989	59.3277	51.9464	14.898	0.286795	0.0727314	-3.78128	DOWN	0.207667	-2.26766	DOWN	1.13968	0.188632	UNCHANGED	0.0828908	-3.59264	DOWN
Sb01g015060.1	1	5.6356	0.000145742	ATPase E1	1306.5	1226.73	978.11	1170.45	171.276	0.146334	564.207	620.322	395.162	526.564	117.205	0.222585	371.55	432.295	447.856	417.234	40.3209	0.0966386	349.254	263.063	390.624	334.314	65.0798	0.194667	0.449883	-1.15238	DOWN	0.801262	-0.319654	UNCHANGED	0.634897	-0.655406	DOWN	0.285629	-1.80778	DOWN
Sb01g015090.1	19	167.814	0.0105044	reversibly glycosylated polypeptide 2	76688.1	61828.8	64513.2	67676.7	7918.7	0.117008	68549.5	71262.9	64515.8	68109.4	3395.03	0.0498467	58342.9	50525.5	54741.1	54536.5	3912.73	0.0717451	56179	54720.3	46704.4	52534.6	5101.45	0.0971065	1.00639	0.00919502	UNCHANGED	0.963293	-0.0539541	UNCHANGED	0.771326	-0.374587	UNCHANGED	0.776258	-0.365392	UNCHANGED
Sb01g015240.1	6	38.9428	0.00036751	ribosomal protein L24	21632.5	23517	20815.7	21988.4	1385.4	0.063006	17852.6	20036.5	16414.1	18101.1	1823.93	0.100764	26382.8	23422.6	23542.8	24449.4	1675.44	0.0685269	16332.9	13368.2	13542.7	14414.6	1663.56	0.115408	0.823209	-0.280669	UNCHANGED	0.589568	-0.76227	DOWN	0.79634	-0.328544	UNCHANGED	0.655554	-0.609213	DOWN
Sb01g015400.1	8	125.441	4.70718e-07	photosystem II light harvesting complex gene 2.3	225069	191596	206867	207844	16757.7	0.0806264	113669	114821	110099	112863	2461.94	0.0218136	116021	109378	111160	112186	3438.58	0.0306506	160271	158913	167199	162128	4444.36	0.0274127	0.543017	-0.880932	DOWN	1.44516	0.531233	UP	1.4365	0.52256	UP	0.780044	-0.358372	UNCHANGED
Sb01g015470.1	8	60.9585	1.17678e-06	senescence associated gene 24	20068.1	18557.4	15826.8	18150.8	2149.7	0.118436	9064.17	9308.74	8981.94	9118.28	169.987	0.0186424	23465.9	20279.8	22166.5	21970.7	1602.04	0.0729173	9113.06	9939.19	10141	9731.08	544.648	0.0559699	0.502364	-0.993196	DOWN	0.442912	-1.17491	DOWN	1.06721	0.0938382	UNCHANGED	0.536125	-0.899358	DOWN
Sb01g015510.1	1	5.8175	1.85306e-05	Inositol monophosphatase family protein	3220.45	2617.89	2684.81	2841.05	330.271	0.11625	1593.7	1874.28	2050.64	1839.54	230.441	0.125271	824.01	585.351	911.256	773.539	168.713	0.218105	1086.6	974.373	962.507	1007.83	68.4763	0.0679446	0.647486	-0.627078	DOWN	1.30288	0.381701	UNCHANGED	0.547868	-0.8681	DOWN	0.354737	-1.49518	DOWN
Sb01g015580.1	3	17.5037	1.71319e-06	post-illumination chlorophyll fluorescence increase	6075.86	5571.96	4335.03	5327.61	895.77	0.168137	1397.11	1613.22	1184.86	1398.4	214.185	0.153165	4029.02	3624.01	4243.86	3965.63	314.749	0.0793694	1263.02	1459.38	1375.55	1365.98	98.5314	0.0721322	0.262481	-1.92971	DOWN	0.344456	-1.53761	DOWN	0.97682	-0.0338357	UNCHANGED	0.256397	-1.96355	DOWN
Sb01g016600.1	3	18.2132	5.89778e-06	Peroxidase superfamily protein	487.651	553.888	345.585	462.375	106.427	0.230175	2033.76	1952.25	1721.92	1902.64	161.734	0.085005	474.124	659.51	466.877	533.503	109.185	0.204656	1702.6	2033.04	1979.49	1905.04	177.356	0.0930984	4.11494	2.04087	UP	3.57081	1.83625	UP	1.00126	0.00181603	UNCHANGED	4.12012	2.04269	UP
Sb01g016760.1	1	6.5666	0.00457515	Disease resistance-responsive (dirigent-like protein) family protein	3719.64	3792.61	4082.94	3865.06	192.181	0.0497226	4841.57	4060	4577.13	4492.9	397.538	0.0884814	4749.3	4784.92	4664.56	4732.93	61.8245	0.0130626	5321.35	5144.49	6672.8	5712.88	836	0.146336	1.16244	0.217155	UNCHANGED	1.20705	0.271486	UNCHANGED	1.27154	0.346572	UNCHANGED	1.47808	0.563727	UP
Sb01g016790.1	2	16.5727	2.27837e-07	F-box family protein	70375.9	65677.3	51842.9	62632	9634.45	0.153826	18840.9	18767.2	17642.7	18416.9	671.525	0.0364624	44767.9	53738.8	47883	48796.6	4554.69	0.0933403	15475.7	15111.8	16568.9	15718.8	758.361	0.0482455	0.29405	-1.76587	DOWN	0.322129	-1.63429	DOWN	0.853497	-0.228541	UNCHANGED	0.250971	-1.99441	DOWN
Sb01g017020.1	3	17.6115	0.0228312	cytochrome B5 isoform E	12904.6	13172.4	10345.7	12140.9	1560.45	0.128528	13286	14538.2	12391.1	13405.1	1078.49	0.0804533	12816.2	11577.9	11885.4	12093.2	644.792	0.0533187	10352	8472.57	10299.4	9707.98	1070.22	0.110241	1.10413	0.142908	UNCHANGED	0.802766	-0.316948	UNCHANGED	0.7242	-0.46554	UNCHANGED	0.79961	-0.322632	UNCHANGED
Sb01g017050.1	17	112.829	1.77547e-05	mitochondrial HSO70 2	66620.1	61314.7	50642	59525.6	8137.9	0.136713	31114.1	30301.6	28366.3	29927.3	1411.6	0.0471676	45886.2	42362.7	45941.1	44730	2050.31	0.0458375	30437.2	28084.9	31335.3	29952.5	1678.54	0.0560401	0.502764	-0.992046	DOWN	0.669629	-0.578567	DOWN	1.00084	0.0012124	UNCHANGED	0.503187	-0.990833	DOWN
Sb01g017300.1	6	43.4949	1.00076e-06	Serine carboxypeptidase S28 family protein	12412	9019.3	10719.8	10717.1	1696.36	0.158286	3022.9	2882.35	2849.58	2918.28	92.0798	0.0315528	11470.3	9850.12	11028.1	10782.8	837.49	0.0776688	3575.39	3977.63	2910.77	3487.93	538.78	0.15447	0.272302	-1.87672	DOWN	0.32347	-1.6283	DOWN	1.1952	0.257254	UNCHANGED	0.325456	-1.61947	DOWN
Sb01g017310.1	5	38.4098	0.154214	Serine carboxypeptidase S28 family protein	3956.59	5672.62	4645.59	4758.26	863.545	0.181483	2154.06	4574.52	4002.1	3576.89	1265.01	0.353663	2509.07	2899.46	3238.64	2882.39	365.084	0.12666	1474.8	3127.26	3215.3	2605.79	980.456	0.376261	0.751722	-0.411729	UNCHANGED	0.904037	-0.145546	UNCHANGED	0.728507	-0.456986	UNCHANGED	0.547634	-0.868715	DOWN
Sb01g017890.1	1	6.3861	2.3568e-06	Tetratricopeptide repeat (TPR)-like superfamily protein	7429.38	7277.01	7087.72	7264.71	171.166	0.0235614	4550.91	4174.5	3760.08	4161.83	395.566	0.0950462	7528.32	7024.17	6827.06	7126.52	361.661	0.0507487	3828.43	3432.71	3191.85	3484.33	321.413	0.0922454	0.572883	-0.803687	DOWN	0.488925	-1.03232	DOWN	0.837211	-0.256336	UNCHANGED	0.479624	-1.06002	DOWN
Sb01g018010.2	1	6.071	0.000410617	thioredoxin family protein	181.825	279.164	211.113	224.034	49.9395	0.222911	750.185	760.8	663.03	724.671	53.6464	0.0740286	93.4719	232.409	199.526	175.136	72.6087	0.414586	549.93	505.969	593.809	549.903	43.9198	0.0798684	3.23465	1.69361	UP	3.13987	1.6507	UP	0.758831	-0.39815	UNCHANGED	2.45455	1.29546	UP
Sb01g018140.1	1	5.0715	0.0248772	alpha/beta-Hydrolases superfamily protein	2225.55	1585.13	1527.03	1779.24	387.611	0.217852	3751.72	3448.64	2775.95	3325.44	499.416	0.150181	2785.97	2365.19	2972.88	2708.01	311.255	0.114939	4156.92	3077.94	2240.82	3158.56	960.591	0.304123	1.86902	0.902284	UP	1.16638	0.222034	UNCHANGED	0.949818	-0.0742772	UNCHANGED	1.77523	0.828006	UP
Sb01g018230.1	6	43.1358	1.74886e-05	protochlorophyllide oxidoreductase A	12166.1	12892.4	18377.7	14478.7	3396.06	0.234555	12419.9	12617.9	13277.8	12771.9	449.176	0.0351691	38653.4	34753.8	34159.4	35855.5	2441.15	0.068083	26905.7	30059.1	33144.7	30036.5	3119.57	0.103859	0.882112	-0.180966	UNCHANGED	0.83771	-0.255478	UNCHANGED	2.35177	1.23375	UP	2.07453	1.05278	UP
Sb01g019040.1	3	21.4749	0.00551689	basic transcription factor 3	12576	13882.3	10755.7	12404.7	1570.32	0.126591	9258.65	10049.9	7618.06	8975.52	1240.38	0.138196	7714.04	11267	9055.64	9345.56	1794.14	0.191978	7516.93	5348.56	5856.36	6240.62	1134.11	0.18173	0.72356	-0.466816	UNCHANGED	0.667763	-0.582592	DOWN	0.695293	-0.524307	DOWN	0.503086	-0.991123	DOWN
Sb01g019280.1	19	204.032	1.73654e-05	Lactate/malate dehydrogenase family protein	376648	350587	318321	348519	29218.4	0.083836	305703	309561	294679	303315	7723.34	0.0254631	447295	407277	414023	422865	21424	0.0506639	262154	248945	258391	256497	6805.59	0.0265329	0.870296	-0.200421	UNCHANGED	0.606569	-0.721257	DOWN	0.845646	-0.241875	UNCHANGED	0.735962	-0.442296	UNCHANGED
Sb01g019610.1	6	37.7182	0.000469903	RNA-binding (RRM/RBD/RNP motifs) family protein	12926.5	12437.7	11575.6	12313.2	684.007	0.0555505	9082.09	7303.39	7673.45	8019.64	938.527	0.117029	6613	8381.51	9873.56	8289.36	1632.23	0.196907	6056.86	5659.17	5312.86	5676.3	372.299	0.0655883	0.651302	-0.618602	DOWN	0.68477	-0.546309	DOWN	0.7078	-0.498587	UNCHANGED	0.460991	-1.11719	DOWN
Sb01g019770.1	5	39.5378	0.000425293	Ribosomal protein L14p/L23e family protein	7831.81	8992.21	9737.84	8853.95	960.51	0.108484	6134.8	6049.7	6899.18	6361.23	467.821	0.0735425	8125.06	8594.86	8203.57	8307.83	251.659	0.0302918	6408.5	6181.21	6237.65	6275.79	118.349	0.018858	0.718462	-0.477016	UNCHANGED	0.755406	-0.404676	UNCHANGED	0.986568	-0.0195092	UNCHANGED	0.708812	-0.496526	UNCHANGED
Sb01g019970.1	2	10.9714	0.000683744	uncharacterized	10361.2	10154	7338.91	9284.71	1688.28	0.181835	6888	6008.93	8002.81	6966.58	999.261	0.143436	14201.6	13637.9	13185.8	13675.1	508.922	0.0372152	7756.92	7380.64	6638.63	7258.73	569.021	0.0783912	0.750329	-0.414405	UNCHANGED	0.530799	-0.913763	DOWN	1.04194	0.0592664	UNCHANGED	0.781794	-0.355139	UNCHANGED
Sb01g020010.1	16	104.673	0.0437903	heat shock protein 60	32395.4	29509.8	37806.7	33237.3	4212.08	0.126727	33843.6	32768.9	35823.4	34145.3	1549.42	0.0453774	30113.3	27910.9	25579.8	27868	2267.02	0.0813486	29267.3	30686.8	28610.3	29521.4	1061.32	0.0359507	1.02732	0.0388833	UNCHANGED	1.05933	0.0831547	UNCHANGED	0.864583	-0.209923	UNCHANGED	0.888202	-0.17104	UNCHANGED
Sb01g020910.1	25	180.92	0.208609	ATPase, AAA-type, CDC48 protein	5064.85	5725.36	4503.01	5097.74	611.836	0.120021	5111.74	6142.77	4719.91	5324.8	734.969	0.138028	4301.21	3812.02	4263.14	4125.45	272.113	0.0659595	3864.57	5746.47	4201.4	4604.14	1003.51	0.217959	1.04454	0.0628701	UNCHANGED	1.11603	0.15838	UNCHANGED	0.86466	-0.209795	UNCHANGED	0.903174	-0.146925	UNCHANGED
Sb01g021010.1	1	5.0331	0.00854319	uncharacterized	979.241	532.252	1107.05	872.847	301.807	0.345773	623.038	652.67	576.795	617.501	38.2393	0.061926	1688.16	1121.51	1017.4	1275.69	360.983	0.282971	1481.83	1533.87	1408.48	1474.72	62.9949	0.0427164	0.707456	-0.499287	UNCHANGED	1.15602	0.209168	UNCHANGED	2.38821	1.25593	UP	1.68956	0.756645	UP
Sb01g021220.1	3	15.595	0.112388	uncharacterized	8442.97	6616.32	5177.13	6745.47	1636.75	0.242644	7843.46	7287.14	5686.72	6939.11	1119.7	0.161361	8554.69	7884.3	8097.58	8178.86	342.504	0.0418767	6085.15	5837.76	5183.51	5702.14	465.866	0.0817002	1.02871	0.0408307	UNCHANGED	0.69718	-0.520396	UNCHANGED	0.821739	-0.283247	UNCHANGED	0.845328	-0.242416	UNCHANGED
Sb01g021470.1	4	24.3764	0.0192288	NAD(P)-linked oxidoreductase superfamily protein	845.235	575.619	475.2	632.018	191.356	0.30277	429.461	567.994	716.661	571.372	143.63	0.251378	361.734	285.34	346.698	331.257	40.4701	0.122171	642.65	544.548	656.012	614.403	60.864	0.0990621	0.904044	-0.145536	UNCHANGED	1.85476	0.891233	UP	1.07531	0.104755	UNCHANGED	0.972129	-0.0407805	UNCHANGED
Sb01g021890.1	14	102.653	0.00968727	GDP-D-mannose 3\',5\'-epimerase	19829.5	20165.8	15367.3	18454.2	2678.61	0.145149	15792.4	14932.3	13882.1	14868.9	956.703	0.0643424	17520.4	15318.4	15391.6	16076.8	1250.72	0.0777966	13121.3	12320.4	9850.74	11764.2	1704.76	0.144912	0.805721	-0.311648	UNCHANGED	0.731749	-0.45058	UNCHANGED	0.79119	-0.337904	UNCHANGED	0.637478	-0.649552	DOWN
Sb01g022260.1	1	5.1536	0.000121197	uridylyltransferase-related	1663.02	1468.33	1420.78	1517.38	128.352	0.0845878	702.935	653.61	740.15	698.898	43.4115	0.0621141	1437.52	1063.32	1146.43	1215.76	196.497	0.161625	1075.74	889.541	1007.21	990.83	94.1719	0.0950434	0.460596	-1.11843	DOWN	0.814989	-0.295148	UNCHANGED	1.4177	0.503555	UP	0.652988	-0.614872	DOWN
Sb01g023060.1	1	12.0958	0.00196284	Disease resistance-responsive (dirigent-like protein) family protein	3679.38	3825.81	2955.63	3486.94	465.919	0.133618	2243.62	2483.95	1933.72	2220.43	275.849	0.124232	1501.38	882.28	1220.72	1201.46	309.997	0.258018	2539.26	1953.87	3528.51	2673.88	795.907	0.29766	0.636785	-0.651123	DOWN	2.22553	1.15415	UP	1.20422	0.268095	UNCHANGED	0.766826	-0.383028	UNCHANGED
Sb01g023750.1	13	121.911	7.60214e-06	alanine aminotransferase 2	20755	17652.4	20716.1	19707.8	1780.17	0.0903282	47443.3	45306.3	46248.9	46332.8	1070.96	0.0231145	29291.2	28599.5	29677.5	29189.4	546.131	0.0187099	49389.8	45223.8	37015.4	43876.3	6296.27	0.1435	2.35099	1.23327	UP	1.50316	0.587998	UP	0.946982	-0.0785918	UNCHANGED	2.22634	1.15468	UP
Sb01g026405.1	4	22.7731	0.00477102	Glycosyl hydrolase family 38 protein	8250.45	4179.95	8685.93	7038.77	2485.37	0.353097	4196.97	3455.23	3270.77	3640.99	490.244	0.134646	13670.7	9539.35	9750.49	10986.8	2326.66	0.211768	5358.56	4474.01	3100.42	4311	1137.86	0.263945	0.517276	-0.950993	DOWN	0.392379	-1.34968	DOWN	1.18402	0.24369	UNCHANGED	0.612464	-0.707302	DOWN
Sb01g027330.1	3	17.7748	5.72085e-08	Peroxidase superfamily protein	2951.59	3264.44	2894.83	3036.95	199.044	0.0655407	1509.14	1566.67	1669.42	1581.75	81.1981	0.0513345	4462.78	5024.2	4559.38	4682.12	300.161	0.0641079	2408.92	2302.18	2430.86	2380.65	68.8395	0.0289163	0.520833	-0.941107	DOWN	0.508456	-0.975804	DOWN	1.50508	0.589838	UP	0.783894	-0.351269	UNCHANGED
Sb01g027540.1	3	17.7132	0.0851392	serine carboxypeptidase-like 6	1700.5	1937.86	1440.08	1692.82	248.979	0.14708	3065.05	4160.19	1841.03	3022.09	1160.18	0.383899	1802.49	1513.49	1794.23	1703.4	164.525	0.0965858	2289.25	1540.12	1713.11	1847.49	392.227	0.212302	1.78524	0.83612	UNCHANGED	1.08459	0.117149	UNCHANGED	0.611331	-0.709976	UNCHANGED	1.09137	0.126145	UNCHANGED
Sb01g028140.1	2	11.6688	4.83196e-05	ARM repeat superfamily protein	2176.36	2464.73	1806.96	2149.35	329.716	0.153403	1055.87	1099.47	1210.37	1121.9	79.6567	0.0710016	1041.94	862.912	859.173	921.342	104.458	0.113376	1501.94	1462.76	1394.79	1453.16	54.2182	0.0373105	0.521973	-0.937953	DOWN	1.57722	0.657387	UP	1.29527	0.37325	UNCHANGED	0.676095	-0.564702	DOWN
Sb01g028520.1	10	57.1495	0.0124772	translation initiation factor 3B1	10648.7	10037.4	9084.93	9923.68	788.065	0.0794125	12047	11738	10890.4	11558.5	598.855	0.0518108	10396.4	10397.8	10569	10454.4	99.2461	0.00949323	9474	9563.26	8067.5	9034.92	838.998	0.0928617	1.16474	0.220005	UNCHANGED	0.864221	-0.210528	UNCHANGED	0.78167	-0.355369	UNCHANGED	0.910441	-0.135363	UNCHANGED
Sb01g028620.1	1	5.5633	0.0317675	Peroxidase superfamily protein	3745.01	3861.1	3466.54	3690.89	202.776	0.0549395	3418.84	3578.3	2530.31	3175.82	564.685	0.177808	4694.39	3796.34	4879.13	4456.62	579.227	0.12997	4162.87	4303.54	5297.06	4587.82	618.23	0.134755	0.860449	-0.216839	UNCHANGED	1.02944	0.0418601	UNCHANGED	1.44461	0.530682	UP	1.24301	0.313843	UNCHANGED
Sb01g028830.1	7	60.043	0.145042	Nucleoside diphosphate kinase family protein	38895.5	30904.1	35421.1	35073.6	4007	0.114245	38492.6	36751.2	34995.5	36746.5	1748.55	0.0475843	39180.8	33687.9	34884.4	35917.7	2888.54	0.080421	32047	30644.3	31940.5	31543.9	780.948	0.0247575	1.0477	0.0672205	UNCHANGED	0.878228	-0.187332	UNCHANGED	0.858421	-0.220242	UNCHANGED	0.899365	-0.153022	UNCHANGED
Sb01g029330.1	3	26.7355	0.478411	expansin B2	1008.62	654.883	983.352	882.286	197.342	0.223671	1052.42	1353.81	1120.61	1175.62	158.043	0.134435	1011.26	1191.12	1118.82	1107.07	90.5023	0.0817497	1353.67	1520.99	711.579	1195.42	427.285	0.357436	1.33247	0.414098	UNCHANGED	1.07981	0.110771	UNCHANGED	1.01684	0.0240964	UNCHANGED	1.35491	0.438195	UNCHANGED
Sb01g029520.1	2	10.3442	0.122798	Exostosin family protein	2146.15	2137.29	4699.74	2994.39	1476.88	0.493215	5029.57	3532.91	6004.46	4855.65	1244.92	0.256387	5332.45	4322.95	4794.68	4816.69	505.106	0.104866	4869.72	4102.74	3958.3	4310.25	489.87	0.113652	1.62158	0.697399	UNCHANGED	0.894857	-0.160271	UNCHANGED	0.887678	-0.171891	UNCHANGED	1.43944	0.525508	UP
Sb01g030080.1	1	5.3708	0.000246964	UDP-Glycosyltransferase superfamily protein	6730.73	7357.91	4552.11	6213.58	1472.65	0.237006	1549.93	1385.85	1112.78	1349.52	220.831	0.163637	2799.52	3100.61	3011.88	2970.67	154.718	0.0520818	950.004	1132.95	388.711	823.889	387.817	0.470715	0.217189	-2.20298	DOWN	0.277341	-1.85027	DOWN	0.610506	-0.711924	DOWN	0.132595	-2.9149	DOWN
Sb01g030240.1	2	11.4977	3.62507e-05	glutathione S-transferase phi 8	10032.1	8975.48	8510.43	9172.68	779.782	0.0850114	4064.2	3511.68	3800.05	3791.98	276.345	0.0728762	9427.2	7809.58	7990.91	8409.23	886.235	0.105388	5397.21	4953.97	3801.8	4717.66	823.539	0.174565	0.413399	-1.27439	DOWN	0.56101	-0.833902	DOWN	1.24412	0.315121	UNCHANGED	0.514316	-0.959272	DOWN
Sb01g030740.1	1	5.6707	5.32868e-05	alpha/beta-Hydrolases superfamily protein	951.471	1077.59	1563.21	1197.42	322.994	0.269741	2614.97	2450.72	2852.64	2639.44	202.073	0.0765588	1427.03	1613.14	1496.62	1512.27	94.0373	0.0621831	764.547	875.028	735.596	791.724	73.5811	0.0929379	2.20427	1.1403	UP	0.523535	-0.933642	DOWN	0.299959	-1.73716	DOWN	0.66119	-0.596863	DOWN
Sb01g030780.1	1	6.1602	0.000772822	Glutathione S-transferase family protein	336.385	622.235	399.79	452.803	150.118	0.33153	1424.57	1095.2	1490.49	1336.75	211.771	0.158422	922.879	820.766	1033.01	925.551	106.146	0.114684	1163.28	1981.79	1424.18	1523.08	418.12	0.274523	2.95216	1.56177	UP	1.64559	0.718608	UP	1.13939	0.188263	UNCHANGED	3.36367	1.75004	UP
Sb01g030890.1	3	16.3935	1.03846e-05	glutathione S-transferase TAU 18	10672.6	8879.06	9132.63	9561.43	970.615	0.101514	12081.1	11504.3	11444.5	11676.6	351.562	0.0301081	6809.96	7098.93	7139.3	7016.06	179.629	0.0256026	6456.45	6701.93	7198.94	6785.77	378.278	0.0557457	1.22122	0.288327	UNCHANGED	0.967177	-0.0481479	UNCHANGED	0.581141	-0.78304	DOWN	0.709703	-0.494712	UNCHANGED
Sb01g031870.1	5	27.8301	0.249381	allene oxide cyclase 3	4528.62	4794.13	3254.05	4192.27	823.29	0.196383	3641.58	3287.67	3367.88	3432.38	185.563	0.0540625	3579	3045.87	3112.48	3245.78	290.491	0.089498	4018.67	3630.78	2952.13	3533.86	539.834	0.152761	0.81874	-0.288522	UNCHANGED	1.08875	0.122679	UNCHANGED	1.02957	0.0420362	UNCHANGED	0.842947	-0.246486	UNCHANGED
Sb01g031890.1	1	5.7052	0.00025047	salt tolerance zinc finger	140.958	255.948	203.992	200.299	57.5838	0.287489	398.753	408.275	378.418	395.149	15.2516	0.0385971	128.906	131.274	118.876	126.352	6.58153	0.0520888	218.201	254.017	195.008	222.409	29.7289	0.133668	1.97279	0.98024	UP	1.76023	0.815764	UP	0.562848	-0.829182	DOWN	1.11038	0.151058	UNCHANGED
Sb01g032620.2	1	5.2385	0.224873	glucose-6-phosphate dehydrogenase 2	1278.99	1527.58	1493.13	1433.24	134.683	0.0939712	1323.37	1463.3	1269.03	1351.9	100.23	0.0741403	840.857	1398.24	1414.62	1217.91	326.636	0.268195	1499.17	1603.87	1737.68	1613.57	119.547	0.0740887	0.943252	-0.0842847	UNCHANGED	1.32488	0.405856	UNCHANGED	1.19356	0.255268	UNCHANGED	1.12583	0.170983	UNCHANGED
Sb01g032690.1	2	14.9957	0.00630838	Calcium-binding EF-hand family protein	22654.1	18645.1	24919.5	22072.9	3177.34	0.143948	21171.5	20255.3	17028.8	19485.2	2176.09	0.111679	19972.2	18541.3	18129.7	18881	967.097	0.0512205	14202.8	15245.4	14432.4	14626.9	547.844	0.0374546	0.882767	-0.179896	UNCHANGED	0.774686	-0.368317	UNCHANGED	0.750665	-0.413758	UNCHANGED	0.662662	-0.593654	DOWN
Sb01g032875.1	2	12.9995	0.0619885	Translation elongation factor EF1B/ribosomal protein S6 family protein	2119.79	2772.93	1868.02	2253.58	467.059	0.207252	2530.21	2353.81	1652.88	2178.97	464.061	0.212973	2673.35	3188.7	3170.96	3011	292.554	0.0971616	2008.25	1899.9	2087.51	1998.55	94.1806	0.0471244	0.966892	-0.0485731	UNCHANGED	0.663751	-0.591287	UNCHANGED	0.917203	-0.124687	UNCHANGED	0.886836	-0.17326	UNCHANGED
Sb01g032900.1	3	15.8476	6.39651e-05	RNA-directed DNA polymerase (reverse transcriptase)-related family protein	19443.4	17508.4	16557.4	17836.4	1470.71	0.0824554	19836.9	19629.4	18713	19393.1	598.05	0.0308383	27718.7	24168	24842.3	25576.3	1885.72	0.0737293	26566.3	28555.9	30276.6	28466.3	1856.79	0.0652276	1.08728	0.120719	UNCHANGED	1.11299	0.154446	UNCHANGED	1.46786	0.55371	UP	1.59596	0.674429	UP
Sb01g032910.1	14	93.9178	6.61745e-07	DC1 domain-containing protein	53094.6	53273	44023.8	50130.5	5289.31	0.105511	35079	36860.2	34059.8	35333	1417.4	0.0401155	25742.2	25332.2	25552.7	25542.4	205.197	0.00803359	19382	16563.9	18366.5	18104.2	1427.22	0.0788341	0.704821	-0.50467	DOWN	0.708789	-0.496572	UNCHANGED	0.512386	-0.964697	DOWN	0.361141	-1.46937	DOWN
Sb01g033060.1	27	197.62	1.2202e-06	sucrose synthase 4	59347.4	58276.1	47811.2	55144.9	6373.73	0.115582	31683.4	32763.4	33301.2	32582.7	823.921	0.0252871	36064	33829.8	37239.1	35710.9	1731.86	0.0484967	22163.5	21248.7	21661.1	21691.1	458.152	0.0211217	0.590856	-0.759122	DOWN	0.607407	-0.719264	DOWN	0.665725	-0.587003	DOWN	0.393347	-1.34612	DOWN
Sb01g033340.1	2	12.3258	2.13711e-07	Zinc-binding ribosomal protein family protein	593.448	406.328	565.164	521.647	100.865	0.193359	310.367	298.718	276.068	295.051	17.4411	0.0591122	2137.98	2166.38	1978.63	2094.33	101.202	0.0483217	562.766	479.827	530.992	524.528	41.8457	0.0797779	0.565615	-0.822109	DOWN	0.250452	-1.9974	DOWN	1.77775	0.830056	UP	1.00552	0.007947	UNCHANGED
Sb01g033360.1	3	24.8443	0.00884456	acetoacetyl-CoA thiolase 2	1905.59	1893.79	1211.84	1670.41	397.175	0.237771	2698.67	2841.58	2979.65	2839.97	140.493	0.0494701	2122.45	1974.5	1732.67	1943.2	196.765	0.101258	2496.79	2167.74	2555.66	2406.73	209.053	0.0868617	1.70016	0.765671	UP	1.23854	0.308636	UNCHANGED	0.84745	-0.2388	UNCHANGED	1.4408	0.526872	UP
Sb01g033540.1	1	5.152	3.5928e-06	transthyretin-like protein	3475.72	3263.51	2708.63	3149.28	396.097	0.125774	931.326	696.201	684.894	770.807	139.128	0.180497	1841.58	1371.75	1457.92	1557.08	250.119	0.160633	724.867	567.826	631.259	641.318	79.0022	0.123187	0.244756	-2.03058	DOWN	0.411871	-1.27974	DOWN	0.832008	-0.26533	UNCHANGED	0.203639	-2.29591	DOWN
Sb01g033550.1	6	49.6158	8.98198e-09	Histone superfamily protein	606.421	730.907	632.332	656.553	65.6825	0.100041	6817.02	8215.95	8746.02	7926.33	996.579	0.12573	9117.92	8690.06	8237.87	8681.95	440.084	0.0506896	4133.85	4249.93	5415.34	4599.71	708.742	0.154084	12.0726	3.59367	UP	0.529801	-0.916477	DOWN	0.580307	-0.785111	DOWN	7.00584	2.80856	UP
Sb01g033560.1	2	10.9599	0.00186041	cytochrome C oxidase 6B	2088.1	1431.61	2001.55	1840.42	356.673	0.1938	2671.77	2620.99	2971.42	2754.73	189.372	0.0687443	3975.39	3286.44	3131.57	3464.47	449.195	0.129658	2400.48	2435.84	2187.62	2341.31	134.27	0.0573481	1.49679	0.581875	UP	0.675807	-0.565317	DOWN	0.849926	-0.234591	UNCHANGED	1.27216	0.347284	UNCHANGED
Sb01g033830.1	2	23.9111	1.25513e-06	Bifunctional inhibitor/lipid-transfer protein/seed storage 2S albumin superfamily protein	50654.2	39949.5	34800.4	41801.3	8087.53	0.193475	10966.8	8826.68	10480.4	10091.3	1121.89	0.111173	54310.8	45496.8	46415.7	48741.1	4845.32	0.0994094	23687.8	21813.8	20614.1	22038.6	1549.12	0.0702911	0.241411	-2.05044	DOWN	0.452156	-1.14511	DOWN	2.18392	1.12692	UP	0.527222	-0.923518	DOWN
Sb01g033940.1	3	26.2666	1.10866e-07	HSP20-like chaperones superfamily protein	2473.58	2374.79	3058.21	2635.53	369.369	0.14015	8086.31	9164.91	8509.07	8586.77	543.48	0.0632927	11906	10557.9	10251.6	10905.2	880.202	0.0807144	11279.1	11990.5	12857	12042.2	790.202	0.0656192	3.25808	1.70402	UP	1.10427	0.143092	UNCHANGED	1.40242	0.487915	UNCHANGED	4.56919	2.19194	UP
Sb01g034780.1	2	15.3306	0.000342752	Mo25 family protein	8186.41	8694.47	5437.46	7439.45	1752.29	0.23554	3227.74	2098.54	2799.9	2708.73	570.099	0.210467	5468.07	5078.73	5269.98	5272.26	194.681	0.0369254	3270.83	2916.04	2576.54	2921.14	347.177	0.11885	0.364103	-1.45758	DOWN	0.554057	-0.851893	DOWN	1.07842	0.108915	UNCHANGED	0.392655	-1.34867	DOWN
Sb01g035090.1	2	17.266	0.00733124	Ribosomal protein L6 family	9777.76	9153.37	5857.35	8262.83	2106.47	0.254933	11574.1	12301.7	12427.2	12101	460.598	0.0380628	14890.9	13525	14400.7	14272.2	691.961	0.0484831	8016.91	9706.66	9914.76	9212.78	1040.86	0.11298	1.46451	0.550419	UP	0.645504	-0.631501	DOWN	0.761323	-0.393419	UNCHANGED	1.11497	0.157	UNCHANGED
Sb01g035140.1	2	12.7468	0.00347316	terpene synthase 21	1341.42	1039.94	760.183	1047.18	290.687	0.27759	1857.11	1789.03	2340.15	1995.43	300.469	0.150578	2281.02	1483.54	1920.99	1895.18	399.367	0.210727	3054.64	2349.65	2385.3	2596.53	397.136	0.152949	1.90553	0.930189	UP	1.37007	0.454248	UNCHANGED	1.30124	0.379886	UNCHANGED	2.47955	1.31008	UP
Sb01g035320.1	2	15.4146	4.21086e-05	Nascent polypeptide-associated complex (NAC), alpha subunit family protein	9507.65	9009.77	6824.45	8447.29	1427.3	0.168965	5144	5726.43	5509.93	5460.12	294.394	0.0539171	7044.51	6409.77	6437.16	6630.48	358.819	0.0541166	3433.26	3804.94	3436.47	3558.22	213.672	0.0600503	0.646375	-0.629556	DOWN	0.536646	-0.897956	DOWN	0.651675	-0.617776	DOWN	0.421226	-1.24733	DOWN
Sb01g035350.1	3	41.1824	1.85744e-05	copper/zinc superoxide dismutase 1	11482.7	9510.02	12037	11009.9	1328.2	0.120636	20313.4	22095.3	19824.3	20744.3	1195.25	0.0576182	21925.5	19676	20193.1	20598.2	1178.23	0.0572006	14210	15041.6	15190.7	14814.1	528.484	0.0356744	1.88415	0.913912	UP	0.719195	-0.475546	UNCHANGED	0.714128	-0.485746	UNCHANGED	1.34552	0.428166	UNCHANGED
Sb01g035460.1	5	28.7519	0.0712243	terpene synthase 21	2315.65	2771.66	1606.12	2231.15	587.345	0.263248	1043.44	1814.64	1983.45	1613.84	501.143	0.310527	2918.37	2643.21	3356.35	2972.64	359.66	0.12099	2330.21	1761.53	1502.79	1864.84	423.276	0.226977	0.723325	-0.467284	UNCHANGED	0.627335	-0.672691	UNCHANGED	1.15553	0.208554	UNCHANGED	0.835823	-0.25873	UNCHANGED
Sb01g035730.1	3	17.9643	0.161299	NAD(P)-binding Rossmann-fold superfamily protein	1433.33	1224.03	1146.07	1267.81	148.549	0.11717	2081.36	1559.93	1363.77	1668.35	370.875	0.2223	1320.37	1173.4	1178.08	1223.95	83.5335	0.068249	1458.51	1004.29	1348.98	1270.59	237.039	0.186558	1.31593	0.396086	UNCHANGED	1.03811	0.0539548	UNCHANGED	0.761585	-0.392923	UNCHANGED	1.00219	0.00316279	UNCHANGED
Sb01g035740.1	6	41.3192	7.41668e-05	Ribosomal L22e protein family	6707.06	5576.85	8062.8	6782.24	1244.68	0.18352	9544.69	9964.48	10694.4	10067.8	581.763	0.0577843	16147.3	14325.8	15067.8	15180.3	915.921	0.0603362	11179.6	11420	11885	11494.8	358.61	0.0311975	1.48444	0.569921	UP	0.757222	-0.401212	UNCHANGED	1.14174	0.191232	UNCHANGED	1.69485	0.761153	UP
Sb01g035860.1	8	51.9456	0.00180368	Ribosomal protein L18e/L15 superfamily protein	3078.69	2872.63	2819.51	2923.61	136.905	0.0468275	2318.55	2593.17	2342.37	2418.03	152.145	0.062921	3288.94	2858.87	2673.37	2940.4	315.779	0.107393	2154	1729.2	1499.25	1794.15	332.176	0.185144	0.82707	-0.273919	UNCHANGED	0.610173	-0.71271	DOWN	0.741988	-0.430531	UNCHANGED	0.613676	-0.70445	DOWN
Sb01g036030.1	7	45.9786	1.53916e-05	Uroporphyrinogen decarboxylase	12742.7	11149.6	10896.6	11596.3	1000.87	0.0863091	3182.49	4293.12	3746.38	3740.66	555.336	0.148459	9606.29	7584.38	8844.79	8678.49	1021.16	0.117666	4431.35	5186.39	3773.55	4463.76	706.979	0.158382	0.322574	-1.6323	DOWN	0.514348	-0.959183	DOWN	1.19331	0.254967	UNCHANGED	0.38493	-1.37733	DOWN
Sb01g036240.1	4	31.8405	5.66657e-06	photosystem II family protein	23767	22964.2	14646.8	20459.3	5049.79	0.246821	4907.89	4505.92	3267.87	4227.23	854.793	0.202211	21434.1	18686.5	18666.9	19595.8	1592.05	0.0812443	5198.21	4117	4276.59	4530.6	583.649	0.128824	0.206617	-2.27497	DOWN	0.231202	-2.11277	DOWN	1.07177	0.0999901	UNCHANGED	0.221445	-2.17498	DOWN
Sb01g036300.1	3	23.3946	0.105765	non-intrinsic ABC protein 7	7266.4	5751.33	13869.8	8962.5	4316.81	0.481653	12389.4	15059.8	15683.5	14377.6	1749.8	0.121703	11933.1	11980.7	12880.3	12264.7	533.677	0.0435132	12040.1	12327.4	13970.4	12779.3	1041.48	0.0814976	1.60419	0.681846	UNCHANGED	1.04196	0.0592945	UNCHANGED	0.888835	-0.170012	UNCHANGED	1.42586	0.511834	UP
Sb01g036340.1	4	23.7352	0.0623889	Metallo-hydrolase/oxidoreductase superfamily protein	6284.8	5938.68	9167.3	7130.26	1772.59	0.248602	6546.25	5314.01	6856.85	6239.04	816.014	0.130792	9019.17	7599.89	8048.5	8222.52	725.466	0.0882291	5477.42	5870.1	5682.54	5676.69	196.409	0.0345993	0.875008	-0.192632	UNCHANGED	0.690383	-0.534531	UNCHANGED	0.909866	-0.136274	UNCHANGED	0.79614	-0.328906	UNCHANGED
Sb01g036580.1	15	168.624	7.93839e-07	hydroxyproline-rich glycoprotein family protein	212251	205526	185326	201034	14013.6	0.0697074	255544	273902	252153	260533	11701.6	0.0449139	164042	160185	170046	164757	4969.53	0.0301627	139551	140242	139377	139723	457.429	0.00327382	1.29596	0.374024	UNCHANGED	0.848054	-0.237772	UNCHANGED	0.536297	-0.898896	DOWN	0.695021	-0.524871	DOWN
Sb01g036980.1	1	5.4436	0.00823668	uncharacterized	7164.9	6995.39	5208.71	6456.34	1083.79	0.167865	5634.22	5452.81	5410.79	5499.27	118.739	0.0215917	5787.46	5690.07	6103.74	5860.42	216.272	0.0369038	4516.68	4587.44	4291.61	4465.24	154.479	0.0345958	0.851764	-0.231474	UNCHANGED	0.761932	-0.392267	UNCHANGED	0.811969	-0.300503	UNCHANGED	0.691606	-0.531977	DOWN
Sb01g037100.1	3	16.9897	8.43218e-05	ribosomal protein S1	2677.81	4161.26	2322.63	3053.9	975.306	0.319364	659.982	761.905	865.041	762.31	102.53	0.134499	1502.79	1821.38	1879.64	1734.6	202.857	0.116947	921.419	1123.93	925.524	990.291	115.754	0.116889	0.249619	-2.0022	DOWN	0.570903	-0.808682	DOWN	1.29907	0.377476	UNCHANGED	0.324271	-1.62473	DOWN
Sb01g037430.1	4	23.8751	1.38025e-05	nuclear encoded CLP protease 5	6846.98	7641.57	5170.67	6553.07	1261.4	0.19249	2846.03	3511.49	3283.8	3213.77	338.214	0.105239	2777.22	3043.98	3155.47	2992.22	194.364	0.0649563	1997.38	1757.84	1869.77	1875	119.859	0.0639246	0.490422	-1.0279	DOWN	0.626624	-0.674328	DOWN	0.583426	-0.777378	DOWN	0.286125	-1.80528	DOWN
Sb01g037483.1	4	22.9209	0.000412818	Prolyl oligopeptidase family protein	3525.83	3072.39	2870.82	3156.35	335.475	0.106286	3519.99	3693.22	3633.78	3615.66	88.0276	0.0243462	3403.49	3572.51	3624.37	3533.46	115.501	0.0326878	2042.48	1466.14	2159.12	1889.25	371.035	0.196393	1.14552	0.196004	UNCHANGED	0.534673	-0.90327	DOWN	0.522517	-0.93645	DOWN	0.598554	-0.740446	DOWN
Sb01g037950.1	3	18.7246	1.632e-09	PYR1-like 6	590.704	482.375	484.09	519.056	62.0545	0.119552	1845.3	1969.79	1983.14	1932.74	76.023	0.0393343	2539.11	2437.49	2327.57	2434.72	105.793	0.0434518	4504.12	4240.03	4181.72	4308.63	171.796	0.0398727	3.72356	1.89668	UP	1.76966	0.82347	UP	2.22928	1.15658	UP	8.30088	3.05327	UP
Sb01g038010.1	11	70.2898	2.93719e-07	Pyridoxal phosphate (PLP)-dependent transferases superfamily protein	26221.3	25343	22628.2	24730.9	1873.13	0.0757404	13956.8	14304	13493.3	13918.1	406.739	0.0292238	21081.7	20042.8	20923.4	20682.6	559.724	0.0270625	11985.6	12094.2	12891.2	12323.7	494.515	0.0401273	0.562781	-0.829354	DOWN	0.595846	-0.746988	DOWN	0.885445	-0.175526	UNCHANGED	0.498312	-1.00488	DOWN
Sb01g038040.1	1	8.3358	0.00701797	Nucleic acid-binding, OB-fold-like protein	23012	22899.7	16383.8	20765.1	3794.76	0.182747	15376.3	15838	15576.3	15596.9	231.547	0.0148457	15480.8	14179.4	15174.2	14944.8	680.353	0.0455244	13449.4	14139	13999.2	13862.5	364.526	0.0262958	0.751109	-0.412905	UNCHANGED	0.927581	-0.108455	UNCHANGED	0.8888	-0.170069	UNCHANGED	0.667586	-0.582974	DOWN
Sb01g038160.1	2	11.0179	0.179497	catalytics;transferases;[acyl-carrier-protein] S-malonyltransferases;binding	1463.02	613.352	1196.09	1090.82	434.504	0.398328	1197.34	1132.17	892.643	1074.05	160.448	0.149386	636.695	890.085	895.935	807.572	148.012	0.183281	736.616	543.327	704.222	661.388	103.519	0.156518	0.984628	-0.0223488	UNCHANGED	0.818984	-0.288093	UNCHANGED	0.615789	-0.699493	UNCHANGED	0.606323	-0.721842	DOWN
Sb01g038170.1	4	36.0742	2.50244e-06	Ribosomal protein S7e family protein	6949.61	6520.87	7823.71	7098.06	663.988	0.093545	10837	11621.8	12228.6	11562.5	697.699	0.0603417	16790.6	15074.2	15227.3	15697.4	949.88	0.060512	9530	9652.93	9983.06	9722	234.291	0.024099	1.62896	0.70395	UP	0.619339	-0.691199	DOWN	0.840825	-0.250123	UNCHANGED	1.36967	0.453827	UNCHANGED
Sb01g038230.1	2	11.9778	0.00386259	Eukaryotic translation initiation factor 2 subunit 1	2936.85	2899.57	2374.3	2736.91	314.58	0.11494	1783.33	1532.62	1770.75	1695.56	141.256	0.0833093	1038.79	1723.45	1155.08	1305.77	366.36	0.28057	1908.87	1678.28	2250.39	1945.85	287.837	0.147924	0.619518	-0.690783	DOWN	1.49019	0.575496	UP	1.14761	0.198634	UNCHANGED	0.710966	-0.492148	UNCHANGED
Sb01g038360.1	13	87.0235	0.00129384	pyruvate decarboxylase-2	10009.5	9889.74	7430.27	9109.85	1455.79	0.159804	12155.1	11818.6	11940.3	11971.3	170.359	0.0142306	10260.2	10864.2	11390.6	10838.3	565.67	0.0521916	15655.4	14207.2	14383.3	14748.7	790.203	0.053578	1.31411	0.394084	UNCHANGED	1.36079	0.44444	UNCHANGED	1.232	0.301	UNCHANGED	1.61898	0.695085	UP
Sb01g038460.2	5	31.6732	0.516955	glutamine-dependent asparagine synthase 1	4057.25	3410.49	3779.6	3749.11	324.454	0.0865415	4250.41	4264.12	4020.57	4178.37	136.827	0.0327466	3676.3	3855.92	4004.25	3845.49	164.223	0.0427054	4531.25	3663.03	3350.37	3848.22	611.834	0.158991	1.11449	0.15639	UNCHANGED	1.00071	0.00102345	UNCHANGED	0.920986	-0.118748	UNCHANGED	1.02643	0.0376416	UNCHANGED
Sb01g038760.1	11	99.6772	0.000245579	ascorbate peroxidase 1	146534	148365	131910	142270	9018.62	0.063391	134314	128410	119676	127467	7364.51	0.0577758	127928	115921	115958	119935	6921.49	0.0577102	102427	95157.9	94140.1	97241.7	4519.41	0.0464761	0.895952	-0.158506	UNCHANGED	0.810784	-0.302611	UNCHANGED	0.762878	-0.390476	UNCHANGED	0.683502	-0.548982	DOWN
Sb01g038910.2	11	74.7412	6.32197e-07	Glutathione S-transferase family protein	14480.1	14844.3	13772.7	14365.7	544.864	0.0379281	32500.1	30633.2	34787.9	32640.4	2080.92	0.063753	15734.3	14131.3	15331.8	15065.8	833.934	0.0553528	19580.5	18617.8	16801.9	18333.4	1410.96	0.0769614	2.27211	1.18403	UP	1.21689	0.283197	UNCHANGED	0.561678	-0.832184	DOWN	1.27619	0.351846	UNCHANGED
Sb01g039260.1	10	127.069	1.88875e-07	Histone superfamily protein	305294	289380	265869	286848	19834	0.0691448	194313	189957	181879	188716	6309.49	0.0334337	245411	235918	230733	237354	7443.56	0.0313606	125255	125314	135608	128726	5960.5	0.0463038	0.657897	-0.604065	DOWN	0.542336	-0.882741	DOWN	0.682113	-0.551918	DOWN	0.44876	-1.15598	DOWN
Sb01g039270.1	6	54.0363	6.24676e-07	ATPase, F0 complex, subunit B/B\', bacterial/chloroplast	42176.2	44885.7	35090.4	40717.4	5057.95	0.124221	16004.9	14293.4	15782.8	15360.4	930.684	0.0605899	50506.3	46115.6	50291.2	48971	2475.22	0.0505446	61238.6	63481.5	50913.4	58544.5	6703.17	0.114497	0.377243	-1.40643	DOWN	1.19549	0.257605	UNCHANGED	3.8114	1.93032	UP	1.43782	0.523887	UP
Sb01g039350.1	12	88.3867	0.00263822	UDP-XYL synthase 6	42534.6	38895.4	34049.9	38493.3	4256.6	0.11058	42276.4	42867.2	39720	41621.2	1672.77	0.0401902	35136	32223.7	34344.1	33901.3	1505.78	0.0444166	32075.2	30362.1	28365.1	30267.5	1856.87	0.0613486	1.08126	0.112712	UNCHANGED	0.892812	-0.163572	UNCHANGED	0.727213	-0.459551	UNCHANGED	0.786305	-0.346839	UNCHANGED
Sb01g039360.1	9	79.5025	4.72311e-09	receptor-like protein kinase-related family protein	145894	144498	115293	135228	17278.5	0.127773	19473.3	20431.3	16949.1	18951.2	1798.87	0.0949209	141249	142863	137153	140422	2943.54	0.0209621	19841	22851.5	23718.2	22136.9	2035	0.0919282	0.140143	-2.83503	DOWN	0.157645	-2.66525	DOWN	1.1681	0.22416	UNCHANGED	0.1637	-2.61087	DOWN
Sb01g039390.1	19	162.155	0.00101678	heat shock cognate protein 70-1	4230.71	4568.48	2810.89	3870.02	932.658	0.240996	1583.22	1581.65	2074.67	1746.51	284.193	0.16272	2251.21	1872.63	2067.27	2063.7	189.318	0.0917368	1436.63	1665.23	1120.89	1407.59	273.33	0.194183	0.451293	-1.14787	DOWN	0.682069	-0.552011	DOWN	0.805942	-0.311253	UNCHANGED	0.363715	-1.45912	DOWN
Sb01g039440.1	2	13.0156	5.81785e-06	heat shock protein 70	5869.56	4430.8	3451.09	4583.81	1216.47	0.265384	5452.32	5267.8	4372.67	5030.93	577.486	0.114787	22213.9	21746.7	21196	21718.9	509.528	0.0234601	7149.77	6553.32	8040.9	7248	748.642	0.103289	1.09754	0.134277	UNCHANGED	0.333719	-1.58329	DOWN	1.44069	0.526757	UP	1.58122	0.661034	UP
Sb01g039480.1	7	43.5855	0.00100622	heat shock cognate protein 70-1	26205	24174.9	21598.2	23992.7	2308.79	0.096229	31583.3	33211	31462.7	32085.7	976.389	0.0304307	19286.5	22305.4	20750.9	20780.9	1509.66	0.0726466	26315.4	21899	25416.1	24543.5	2333.95	0.0950947	1.33731	0.419333	UNCHANGED	1.18106	0.240079	UNCHANGED	0.764936	-0.386589	UNCHANGED	1.02296	0.0327434	UNCHANGED
Sb01g039510.1	8	49.2764	0.00141086	heat shock cognate protein 70-1	1907.21	2028.91	1656.99	1864.37	189.624	0.101709	606.235	649.635	778.76	678.21	89.7417	0.132321	1710.56	2168.87	1852.35	1910.59	234.644	0.122812	1418.15	653.171	1208.02	1093.11	395.223	0.361557	0.363774	-1.45888	DOWN	0.572133	-0.805577	DOWN	1.61176	0.688639	UP	0.586318	-0.770245	DOWN
Sb01g039530.1	25	207.819	5.47227e-07	heat shock protein 70	15.9024	36.8603	37.119	29.9606	12.1754	0.406382	743.981	677.657	654.833	692.157	46.3093	0.0669058	787.887	828.799	630.285	748.99	104.817	0.139945	1074.32	851.799	869.034	931.716	123.795	0.132868	23.1023	4.52996	UP	1.24396	0.314944	UNCHANGED	1.34611	0.428791	UNCHANGED	31.0981	4.95875	UP
Sb01g039630.1	1	5.1462	0.000433074	Protein kinase superfamily protein	7030.36	7224.56	5130.22	6461.71	1157.19	0.179084	3336.94	3441.82	3606.36	3461.71	135.808	0.0392314	7286.83	5843.19	6471.27	6533.76	723.848	0.110786	2928.75	3087.99	4080.34	3365.69	624.002	0.185401	0.535726	-0.900432	DOWN	0.515123	-0.957012	DOWN	0.972263	-0.040582	UNCHANGED	0.520867	-0.941014	DOWN
Sb01g039980.1	8	63.1907	9.45271e-09	high cyclic electron flow 1	32599.5	30016.3	28002.1	30205.9	2304.57	0.0762954	11683.8	11553.1	11500.7	11579.2	94.3036	0.00814421	40671.3	38539.8	39141	39450.7	1098.98	0.0278569	17473	16207.5	15262.3	16314.2	1109.2	0.0679897	0.383342	-1.38329	DOWN	0.413535	-1.27392	DOWN	1.40892	0.494594	UNCHANGED	0.5401	-0.8887	DOWN
Sb01g040120.1	11	67.4538	1.59815e-06	ribosomal protein L4	25474.3	22751.8	19824.6	22683.6	2825.48	0.124561	10775.4	10076.5	11797.2	10883.1	865.402	0.0795183	32945	28584.7	31523.3	31017.7	2223.69	0.071691	13113.2	13788.5	12226.2	13042.6	783.551	0.0600761	0.479777	-1.05956	DOWN	0.42049	-1.24986	DOWN	1.19844	0.261152	UNCHANGED	0.574982	-0.798412	DOWN
Sb01g040570.1	9	72.4324	2.55036e-06	Ribosomal protein S3Ae	885.129	1298.43	932.112	1038.56	226.277	0.217877	219.84	198.665	272.476	230.327	38.0067	0.165012	1427.61	1477.31	1197.25	1367.39	149.424	0.109277	495.075	404.221	385.712	428.336	58.5336	0.136653	0.221776	-2.17283	DOWN	0.31325	-1.67461	DOWN	1.85969	0.895062	UP	0.412434	-1.27776	DOWN
Sb01g040750.1	6	37.4711	0.000108186	beta-galactosidase 8	9875.78	6110.25	5951.69	7312.58	2221.21	0.303753	2190.29	2640.47	2727.66	2519.47	288.393	0.114466	10268.5	8472.82	8265.56	9002.29	1101.45	0.122352	3324.16	1954.07	2141.08	2473.11	742.946	0.30041	0.34454	-1.53726	DOWN	0.27472	-1.86397	DOWN	0.981596	-0.0267993	UNCHANGED	0.338199	-1.56406	DOWN
Sb01g040790.1	3	16.4238	0.177729	chorismate synthase, putative / 5-enolpyruvylshikimate-3-phosphate phospholyase, putative	1601.3	1437.2	1084.75	1374.42	263.938	0.192037	1725.2	1574.93	1860.27	1720.13	142.734	0.0829787	1665.33	1438.49	1379.01	1494.28	151.093	0.101115	1440.16	1331.81	805.218	1192.4	339.655	0.28485	1.25154	0.323702	UNCHANGED	0.797976	-0.325583	UNCHANGED	0.6932	-0.528656	UNCHANGED	0.867566	-0.204954	UNCHANGED
Sb01g041040.1	4	30.7659	0.00118542	Ribosomal protein S10p/S20e family protein	41525.8	43387	37500.4	40804.4	3008.83	0.0737379	34149.1	31948.5	27735	31277.5	3259.26	0.104204	47168	40567.6	43027.5	43587.7	3335.67	0.0765278	30870.2	24534.6	28451.4	27952.1	3197.18	0.114381	0.766523	-0.383598	UNCHANGED	0.641284	-0.640966	DOWN	0.893679	-0.162172	UNCHANGED	0.685026	-0.54577	DOWN
Sb01g041330.1	1	6.5087	0.0542238	regulatory particle non-ATPase 10	3161.92	2862.11	3139.45	3054.49	166.984	0.0546684	3492.09	3009.17	2848.01	3116.42	335.167	0.107549	3723.12	2811.76	3027.78	3187.56	476.226	0.149402	2533.57	2278.19	2616.56	2476.11	176.35	0.0712207	1.02027	0.0289572	UNCHANGED	0.776805	-0.364376	UNCHANGED	0.794536	-0.331816	UNCHANGED	0.810644	-0.302859	UNCHANGED
Sb01g041400.1	2	16.3767	0.00141417	Protein kinase protein with adenine nucleotide alpha hydrolases-like domain	2999.25	2760.04	3837.77	3199.02	565.954	0.176915	2825.15	2362.94	2634.17	2607.42	232.262	0.0890773	4149.31	6427.87	6211.73	5596.3	1257.78	0.224753	4944.77	5080.87	4391.87	4805.84	364.908	0.0759302	0.815068	-0.295007	UNCHANGED	0.858752	-0.219686	UNCHANGED	1.84314	0.882165	UP	1.50228	0.587158	UP
Sb01g041460.2	2	16.8765	1.91136e-06	translocon at the outer envelope membrane of chloroplasts 34	33856.5	30307.3	24148.6	29437.4	4912.05	0.166864	10345.1	10562.4	9675.82	10194.5	462.11	0.0453295	36548.4	35615.2	39304	37155.9	1917.97	0.0516195	14706.1	15012.1	18099.7	15939.3	1877.2	0.117772	0.346309	-1.52987	DOWN	0.428984	-1.221	DOWN	1.56352	0.644799	UP	0.541462	-0.885067	DOWN
Sb01g042260.3	2	13.0863	0.348259	hemoglobin 1	2366.32	2618.14	1917.98	2300.81	354.648	0.15414	2841.81	2818.67	2443.91	2701.46	223.347	0.0826764	2524.23	2278.95	2280.38	2361.19	141.201	0.0598008	2465.61	1310.46	2346.14	2040.74	635.255	0.311287	1.17413	0.231597	UNCHANGED	0.864283	-0.210424	UNCHANGED	0.755418	-0.404652	UNCHANGED	0.886963	-0.173055	UNCHANGED
Sb01g042270.1	7	45.411	1.24411e-05	allene oxide synthase	1109.76	907.481	998.297	1005.18	101.316	0.100794	2123.62	1977.14	1742.86	1947.87	192.058	0.0985988	279.224	488.547	410.338	392.703	105.77	0.269338	1638.62	1383.66	1358.25	1460.18	155.058	0.106192	1.93784	0.954447	UP	3.71827	1.89463	UP	0.749625	-0.415759	UNCHANGED	1.45265	0.538688	UP
Sb01g042450.1	4	27.6714	8.86352e-09	glutamine synthase clone R1	2608.39	3123.88	1956.61	2562.96	584.961	0.228236	62.7795	48.8944	45.2501	52.308	9.24982	0.176834	5259.27	5333.05	6451.69	5681.34	668.165	0.117607	361.843	550.987	526.501	479.777	102.865	0.214401	0.0204092	-5.61464	DOWN	0.0844478	-3.5658	DOWN	9.17215	3.19726	UP	0.187196	-2.41738	DOWN
Sb01g042610.1	2	11.1286	4.83392e-07	ribosomal protein L15	3372.92	2934.69	3017.71	3108.44	232.778	0.0748857	1497.88	1222.68	1415.09	1378.55	141.196	0.102424	4280.29	4910.23	4441.82	4544.11	327.191	0.0720032	1454.82	1354.35	1666.83	1492	159.523	0.106919	0.443486	-1.17304	DOWN	0.328336	-1.60675	DOWN	1.08229	0.114092	UNCHANGED	0.479982	-1.05895	DOWN
Sb01g042650.1	7	59.7009	0.000331075	tubulin alpha-5	44376.9	33042.3	36641.1	38020.1	5791.77	0.152334	20886.2	23832.9	20375.1	21698.1	1866.4	0.0860168	38132.7	34582.6	40493.1	37736.1	2975.11	0.0788398	21568.8	22088.9	16076.2	19911.3	3331.43	0.167314	0.5707	-0.809196	DOWN	0.527645	-0.92236	DOWN	0.917651	-0.123982	UNCHANGED	0.523704	-0.933178	DOWN
Sb01g042910.1	3	16.2793	0.00269125	Purple acid phosphatases superfamily protein	1613.44	1817.11	1621.64	1684.06	115.293	0.0684614	686.167	950.556	809.702	815.475	132.289	0.162223	1185.52	1914.46	1250.19	1450.05	403.484	0.278254	779.613	891.346	1073.19	914.717	148.178	0.161993	0.48423	-1.04623	DOWN	0.630815	-0.66471	DOWN	1.1217	0.165684	UNCHANGED	0.54316	-0.88055	DOWN
Sb01g043060.1	13	87.8883	1.4183e-06	Insulinase (Peptidase family M16) protein	25715.7	24400.6	23091.4	24402.6	1312.17	0.053772	22869.1	19017	21097.5	20994.5	1928.14	0.09184	59043.4	53662.8	56168.9	56291.7	2692.4	0.0478295	30706	27638.2	24959.2	27767.8	2875.59	0.103558	0.860342	-0.217018	UNCHANGED	0.493284	-1.01951	DOWN	1.32262	0.403398	UNCHANGED	1.13791	0.18638	UNCHANGED
Sb01g043150.1	10	65.0318	9.935e-06	UDP-glucose 6-dehydrogenase family protein	5888.78	4433.85	4555.81	4959.48	807.106	0.16274	3217.72	2721.61	2435.91	2791.75	395.592	0.141701	5729.8	5919.54	5921.04	5856.8	109.984	0.0187789	2193.94	2159.23	1932.78	2095.32	141.826	0.067687	0.562911	-0.82902	DOWN	0.357758	-1.48294	DOWN	0.750539	-0.414	UNCHANGED	0.422487	-1.24302	DOWN
Sb01g043220.1	3	17.2178	1.50757e-06	TCP-1/cpn60 chaperonin family protein	3373.92	4196.3	3449.88	3673.37	454.46	0.123718	4261.68	5303.66	5232.25	4932.53	582.068	0.118006	12648.7	11503.1	11736.3	11962.7	605.412	0.0506082	6187.86	6271.14	5899.82	6119.6	194.844	0.0318393	1.34278	0.425225	UNCHANGED	0.511557	-0.967034	DOWN	1.24066	0.311111	UNCHANGED	1.66594	0.736336	UP
Sb01g043660.1	7	45.5655	0.000121833	Dihydrolipoamide succinyltransferase	4765.69	5396.58	5267.94	5143.4	333.372	0.0648154	9218	10123.7	7263.54	8868.41	1461.76	0.164828	8115.98	8090.09	7614.73	7940.27	282.221	0.035543	11733.5	11321.6	9966.07	11007.1	924.767	0.0840157	1.72423	0.785951	UP	1.38624	0.471172	UNCHANGED	1.24116	0.311685	UNCHANGED	2.14004	1.09764	UP
Sb01g043700.1	12	84.0239	0.0057373	voltage dependent anion channel 2	11137.8	14431.9	10433.7	12001.1	2134.36	0.177847	16619.3	15888.8	15860.9	16123	430.022	0.0266714	7800.66	9293.91	9840.86	8978.48	1056.04	0.117619	15540.4	11452.9	17011.7	14668.3	2880.17	0.196353	1.34346	0.425949	UNCHANGED	1.63372	0.708161	UP	0.909777	-0.136415	UNCHANGED	1.22225	0.289534	UNCHANGED
Sb01g043830.1	1	5.4707	2.55468e-11	Surfeit locus 1 cytochrome c oxidase biogenesis protein	0	0	0	0	0	0	151.466	128.986	154.983	145.145	14.1044	0.0971749	1529.63	1386.64	1266.8	1394.36	131.582	0.0943679	222.822	191.418	327.488	247.243	71.2463	0.288163	-	-	Unique CB-180	0.177317	-2.4956	DOWN	1.70342	0.768434	UP	-	-	Unique RB-180
Sb01g044230.1	8	48.9464	5.95254e-07	polyamine oxidase 1	29169.4	27701.7	23619.4	26830.2	2875.83	0.107187	19400.8	18477.9	18364.4	18747.7	568.447	0.0303209	21674.5	23171	23362.4	22736	924.196	0.0406491	10050.9	10377.4	9058.51	9828.92	686.874	0.0698829	0.698754	-0.517144	DOWN	0.432307	-1.20987	DOWN	0.524274	-0.931607	DOWN	0.366338	-1.44875	DOWN
Sb01g044790.1	4	25.7383	0.000115057	Eukaryotic aspartyl protease family protein	32106.6	31174.6	34224.5	32501.9	1562.9	0.0480863	32309	28734.5	29566.1	30203.2	1870.49	0.0619303	30688.3	26119.3	27858.8	28222.1	2306.05	0.0817107	18885.3	19576.3	15350	17937.2	2267.04	0.126388	0.929274	-0.105824	UNCHANGED	0.635572	-0.653872	DOWN	0.593884	-0.751746	DOWN	0.551881	-0.85757	DOWN
Sb01g045210.1	8	59.53	0.0100716	proteasome alpha subunit A1	20608.6	16123.5	16593.9	17775.4	2464.9	0.13867	14177.1	14019.8	15074.9	14423.9	569.18	0.0394608	18449.8	19158.8	19761.6	19123.4	656.644	0.0343372	15692.6	17124.8	16654.1	16490.5	729.982	0.0442669	0.811457	-0.301414	UNCHANGED	0.86232	-0.213704	UNCHANGED	1.14327	0.193169	UNCHANGED	0.927716	-0.108245	UNCHANGED
Sb01g045480.1	3	16.8737	0.00132583	Nitrilase/cyanide hydratase and apolipoprotein N-acyltransferase family protein	511.496	539.096	957.93	669.507	250.162	0.373651	1322.53	1497.26	1932.25	1584.01	313.981	0.198219	2087.21	1931.49	1660.46	1893.05	215.956	0.114078	1565.33	1898.33	2469.93	1977.87	457.513	0.231317	2.36593	1.24241	UP	1.0448	0.0632289	UNCHANGED	1.24864	0.320363	UNCHANGED	2.95421	1.56277	UP
Sb01g045530.1	1	5.4331	0.00013785	ATPase family associated with various cellular activities (AAA)	1704.67	1903.51	2419.8	2009.33	369.122	0.183704	451.574	506.194	754.264	570.677	161.319	0.28268	1005.36	922.111	1384.7	1104.06	246.585	0.223345	326.944	477.551	249.384	351.293	116.016	0.330254	0.284014	-1.81597	DOWN	0.318184	-1.65207	DOWN	0.615572	-0.7	DOWN	0.174831	-2.51597	DOWN
Sb01g045870.1	3	15.8436	0.000226161	conserved oligomeric Golgi complex component 4, related, putative, expressed	17.5067	34.0063	49.7165	33.7432	16.1065	0.477327	38.8486	69.3635	41.0493	49.7538	17.0181	0.342046	36.3037	23.4338	55.778	38.5052	16.2841	0.422907	330.319	294.618	321.58	315.506	18.6095	0.0589831	1.47449	0.560212	UP	8.19385	3.03454	UP	6.34133	2.66479	UP	9.35021	3.225	UP
Sb01g045920.2	3	21.6644	5.40221e-07	D-ribulose-5-phosphate-3-epimerase	13811.8	17174.8	13182.6	14723.1	2146.42	0.145786	5980.53	5899.55	5612.8	5830.96	193.221	0.0331371	17050.4	15827.6	16483.6	16453.9	611.922	0.0371902	8507.59	7881.99	8177.67	8189.08	312.956	0.0382162	0.396042	-1.33627	DOWN	0.4977	-1.00665	DOWN	1.40441	0.489968	UNCHANGED	0.556207	-0.846306	DOWN
Sb01g046560.1	3	15.5177	0.115504	NDH-dependent cyclic electron flow 1	761.582	391.068	646.078	599.576	189.584	0.316197	749.784	708.904	956.912	805.2	132.967	0.165135	534.118	477.525	570.136	527.259	46.6847	0.0885422	774.154	635.735	775.261	728.383	80.2379	0.110159	1.34295	0.425405	UNCHANGED	1.38145	0.466185	UNCHANGED	0.9046	-0.144649	UNCHANGED	1.21483	0.280756	UNCHANGED
Sb01g046580.1	10	96.9227	4.48054e-06	phosphoserine aminotransferase	57767.4	54366.5	49972.7	54035.5	3907.88	0.0723206	77921.6	79099.5	74781.2	77267.4	2232.27	0.0288902	46756.5	46731	48391.4	47293	951.37	0.0201165	57300.5	55544.9	53858.8	55568.1	1720.98	0.0309707	1.42994	0.515952	UP	1.17497	0.232629	UNCHANGED	0.719165	-0.475605	UNCHANGED	1.02836	0.0403468	UNCHANGED
Sb01g046910.1	7	49.7577	0.0020148	20S proteasome alpha subunit E1	4746.64	4272.55	3245.24	4088.14	767.499	0.187738	3460.39	3209.58	3507.69	3392.55	160.216	0.0472259	2164.38	2664.06	3045.89	2624.78	442.066	0.16842	2244.04	1690.97	1424.88	1786.63	417.875	0.23389	0.829852	-0.269075	UNCHANGED	0.680678	-0.554955	DOWN	0.526634	-0.925129	DOWN	0.437028	-1.1942	DOWN
Sb01g047120.1	1	5.0315	0.061852	Pheophorbide a oxygenase family protein with Rieske [2Fe-2S] domain	681.845	496.994	797.84	658.893	151.73	0.230281	395.92	428.25	305.304	376.491	63.7342	0.169285	413.006	294.895	286.139	331.347	70.8543	0.213837	216.412	425.692	478.418	373.507	138.58	0.371022	0.571399	-0.807428	UNCHANGED	1.12724	0.172795	UNCHANGED	0.992075	-0.0114789	UNCHANGED	0.566871	-0.818907	DOWN
Sb01g047350.1	1	5.4048	0.000112449	RING/FYVE/PHD zinc finger superfamily protein	382.44	214.25	255.177	283.955	87.7105	0.308888	1099.68	1053.39	885.353	1012.81	112.78	0.111354	159.176	275.541	200.885	211.867	58.9551	0.278264	544.946	620.247	822.638	662.61	143.611	0.216735	3.56678	1.83462	UP	3.12748	1.645	UP	0.654231	-0.612127	DOWN	2.3335	1.2225	UP
Sb01g047850.1	25	170.633	3.859e-05	aconitase 3	42356.3	39989.9	36057.8	39468	3181.53	0.0806104	28520	27480.1	26577.5	27525.9	972.057	0.0353143	41615.7	36753.9	37861.9	38743.8	2548.06	0.0657667	26860	24291.1	26381.1	25844.1	1366.04	0.052857	0.697423	-0.519894	DOWN	0.66705	-0.584134	DOWN	0.9389	-0.090956	UNCHANGED	0.654811	-0.61085	DOWN
Sb01g047970.1	6	34.3303	4.3539e-08	glutathione S-transferase F11	9209.25	8839.12	8245.36	8764.58	486.248	0.0554788	5106.93	5593.3	5610.26	5436.83	285.83	0.052573	33550.3	26872.7	30090.4	30171.1	3339.51	0.110686	17313.4	16806.6	14289.6	16136.5	1619.47	0.10036	0.620319	-0.688919	DOWN	0.534833	-0.902839	DOWN	2.968	1.56949	UP	1.84111	0.880573	UP
Sb01g047980.1	4	24.4791	0.00313223	glutathione S-transferase phi 8	9148.92	9695.52	7322.88	8722.44	1242.48	0.142447	8083.37	7752.88	5997.26	7277.84	1121.26	0.154065	7282.01	6112.29	6245.48	6546.59	640.365	0.0978166	5239.06	3630.43	4347.42	4405.63	805.891	0.182923	0.834381	-0.261222	UNCHANGED	0.672966	-0.571394	DOWN	0.605349	-0.72416	DOWN	0.505092	-0.985382	DOWN
Sb01g048000.1	5	29.2565	0.0318634	glutathione S-transferase phi 8	3205.64	3220.94	4819.48	3748.69	927.363	0.247383	5256.4	5503.07	5254.26	5337.91	143.04	0.026797	5332.14	4324.35	4427.8	4694.76	554.406	0.11809	3958.55	4033.96	3510.76	3834.42	282.829	0.0737604	1.42394	0.509889	UP	0.816745	-0.292042	UNCHANGED	0.718338	-0.477265	UNCHANGED	1.02287	0.0326242	UNCHANGED
Sb01g048010.1	5	32.1322	0.000144348	glutathione S-transferase F11	29507.7	25378	25096.7	26660.8	2469.51	0.0926268	15864.6	15106.1	17575.3	16182	1264.85	0.0781639	21847.5	23813.4	22225.1	22628.7	1043.25	0.046103	13762.1	11250.8	15499.3	13504.1	2135.98	0.158174	0.606959	-0.72033	DOWN	0.596768	-0.744758	DOWN	0.834511	-0.260997	UNCHANGED	0.506513	-0.981327	DOWN
Sb01g048140.1	6	48.3211	4.03642e-05	basic chitinase	31591.8	26376.9	52960.8	36976.5	14086.3	0.380952	54745.6	56623.2	58735.1	56701.3	1995.92	0.0352005	30930	27000.6	28131.9	28687.5	2022.79	0.070511	11118.7	11737.9	11650.1	11502.2	335.008	0.0291255	1.53344	0.616773	UP	0.400949	-1.31851	DOWN	0.202857	-2.30147	DOWN	0.311069	-1.68469	DOWN
Sb01g048270.1	6	45.7169	0.00670745	ribosomal protein L5 B	2490.56	2254.22	2078	2274.26	207.009	0.0910224	1513.74	1740.26	1131.72	1461.91	307.566	0.210387	2547.75	2056.05	2234.33	2279.38	248.927	0.109208	1720.09	1226.95	1239.59	1395.54	281.138	0.201455	0.642804	-0.637548	DOWN	0.612246	-0.707817	DOWN	0.954602	-0.0670285	UNCHANGED	0.613622	-0.704577	DOWN
Sb01g048280.1	11	77.1655	0.024099	catalase 2	3573.19	2893.6	2763.29	3076.69	434.887	0.141349	2770.31	2888.67	2693.65	2784.21	98.2506	0.0352885	3759.64	3409.74	3464.39	3544.59	188.229	0.0531032	2932.05	2910.2	3005.57	2949.27	49.9621	0.0169405	0.904936	-0.144112	UNCHANGED	0.832048	-0.265261	UNCHANGED	1.05928	0.0830894	UNCHANGED	0.958584	-0.0610227	UNCHANGED
Sb01g048470.1	15	145.995	9.3564e-06	glyceraldehyde-3-phosphate dehydrogenase B subunit	148702	146046	124949	139899	13014.8	0.0930299	88005.7	82959.8	83593.1	84852.9	2748.73	0.0323941	173937	177433	162688	171353	7704.71	0.044964	112736	115789	130523	119682	9511.29	0.0794711	0.606529	-0.721351	DOWN	0.698456	-0.517759	DOWN	1.41047	0.496175	UNCHANGED	0.855491	-0.225176	UNCHANGED
Sb01g048660.1	8	52.9005	2.00924e-05	ADP/ATP carrier 3	29667.3	28927.6	23785.2	27460	3203.94	0.116676	14020	13581.9	12945.9	13515.9	540.067	0.0399579	16192.2	14342.9	15808.4	15447.8	975.923	0.0631754	18048.4	16123.2	16366.9	16846.2	1048.27	0.0622258	0.492203	-1.02267	DOWN	1.09052	0.125019	UNCHANGED	1.2464	0.317764	UNCHANGED	0.613481	-0.70491	DOWN
Sb01g048870.1	9	54.5879	0.000106304	Ribosomal L5P family protein	2406	2676.21	3154.22	2745.47	378.891	0.138006	1214.78	817.651	1334.27	1122.23	270.458	0.241	2625.5	2653.23	2269.69	2516.14	213.884	0.085005	689.62	528.73	932.273	716.874	203.148	0.28338	0.408758	-1.29068	DOWN	0.284911	-1.81142	DOWN	0.638792	-0.646581	DOWN	0.261111	-1.93726	DOWN
Sb01g049040.1	2	13.441	1.05696e-06	PsbP-like protein 1	2811.26	3762.68	2588.47	3054.14	623.643	0.204196	672.992	750.395	590.829	671.405	79.7949	0.118848	3187.23	3308.05	2853.88	3116.39	235.225	0.07548	900.854	749.715	980.595	877.054	117.266	0.133704	0.219835	-2.18551	DOWN	0.281433	-1.82914	DOWN	1.3063	0.385482	UNCHANGED	0.287169	-1.80003	DOWN
Sb01g049120.1	3	26.7977	0.0340087	nascent polypeptide-associated complex subunit alpha-like protein 2	2322.05	2104.37	1656.15	2027.52	339.534	0.167462	1590.99	1594.63	1641.07	1608.9	27.9233	0.0173556	1922.24	1772.77	1817.39	1837.47	76.7279	0.0417574	1625.53	1494.67	1577.36	1565.85	66.1844	0.0422673	0.793527	-0.333649	UNCHANGED	0.85218	-0.23077	UNCHANGED	0.973246	-0.039123	UNCHANGED	0.772297	-0.372772	UNCHANGED
Sb01g049370.1	7	41.3736	0.0901179	TCP-1/cpn60 chaperonin family protein	2375.16	2119.31	2542.7	2345.72	213.222	0.0908982	2480.26	3371.88	3202.38	3018.17	473.496	0.156882	2191.34	1875.91	2433.05	2166.77	279.382	0.128939	2802.92	2687.49	2111.13	2533.84	370.604	0.146262	1.28667	0.363642	UNCHANGED	1.16941	0.225782	UNCHANGED	0.83953	-0.252347	UNCHANGED	1.0802	0.111295	UNCHANGED
Sb01g049990.1	4	28.9473	5.68776e-05	basic transcription factor 3	13740.7	12553.1	12405.1	12899.6	732.109	0.0567542	8926.64	10019.2	9114.26	9353.38	584.224	0.0624613	10310.1	11275.8	10100.7	10562.2	626.842	0.0593477	6539.96	6122.65	7723.47	6795.36	830.409	0.122202	0.725088	-0.463772	UNCHANGED	0.643366	-0.636288	DOWN	0.726514	-0.460937	UNCHANGED	0.526787	-0.924709	DOWN
Sb01g050110.1	1	5.0676	0.000699285	FRA8 homolog	144.266	142.021	112.417	132.901	17.775	0.133746	787.226	819.886	886.745	831.286	50.7294	0.0610253	250.644	181.834	123.432	185.303	63.6767	0.343635	859.07	711.223	271.797	614.03	305.462	0.497471	6.25492	2.64499	UP	3.31365	1.72842	UP	0.738651	-0.437034	UNCHANGED	4.6202	2.20796	UP
Sb01g050560.1	5	29.9876	4.03327e-08	GroES-like zinc-binding alcohol dehydrogenase family protein	13407.1	12873	12446.6	12908.9	481.259	0.0372811	7189.6	7855.38	7650.66	7565.22	341.014	0.0450766	13908.6	13298.5	12794.4	13333.9	557.945	0.0418442	7211.82	6884.6	7190.7	7095.71	183.132	0.0258088	0.586046	-0.770915	DOWN	0.532157	-0.910077	DOWN	0.937938	-0.0924349	UNCHANGED	0.549675	-0.86335	DOWN
Sb0246s002010.1	2	11.3161	8.8091e-05	Peroxidase superfamily protein	9122.59	8575.68	9047.65	8915.3	296.505	0.033258	7310.37	6819.76	6638.03	6922.72	347.791	0.0502391	4292.71	5259.39	5559.81	5037.3	662.1	0.131439	6091.43	5987.46	6128.53	6069.14	73.1266	0.0120489	0.776498	-0.364945	UNCHANGED	1.20484	0.268841	UNCHANGED	0.876699	-0.189847	UNCHANGED	0.680755	-0.554792	DOWN
Sb02g000550.1	1	6.6258	8.09779e-05	PsbQ-like 1	4923.24	3842.7	3254.5	4006.81	846.385	0.211236	696.352	978.507	928.565	867.808	150.57	0.173506	2283.27	2894.19	2708.46	2628.64	313.185	0.119144	727.678	293.437	641.972	554.363	229.995	0.414883	0.216583	-2.20701	DOWN	0.210894	-2.24541	DOWN	0.638808	-0.646546	DOWN	0.138355	-2.85355	DOWN
Sb02g000710.1	1	5.6245	0.000644082	Disease resistance-responsive (dirigent-like protein) family protein	5521.74	4903.39	4610.59	5011.91	465.162	0.0928114	4957.17	4712.25	4037.32	4568.91	476.385	0.104267	5154.43	4505.3	4413.78	4691.17	403.794	0.0860752	2280.39	2805.56	3128.01	2737.99	427.832	0.156258	0.911611	-0.133509	UNCHANGED	0.583647	-0.776832	DOWN	0.599265	-0.738734	DOWN	0.546297	-0.872243	DOWN
Sb02g000720.1	4	23.297	4.2785e-05	Aldolase-type TIM barrel family protein	821.016	718.987	1123.74	887.915	210.507	0.23708	2123.19	1986.74	2105.55	2071.83	74.2119	0.0358195	835.67	735.444	635.759	735.624	99.9556	0.135879	2238.62	2507.74	1802.1	2182.82	356.116	0.163145	2.33336	1.22241	UP	2.9673	1.56915	UP	1.05357	0.0752892	UNCHANGED	2.45837	1.2977	UP
Sb02g000780.1	4	23.5388	3.72109e-05	glutamate:glyoxylate aminotransferase	4759.19	4776.51	3903.51	4479.74	499.104	0.111414	2135.16	1789.78	1753.67	1892.87	210.604	0.111262	3559.34	4333.57	3666.92	3853.27	419.412	0.108846	2249.51	2569.01	2012.87	2277.13	279.095	0.122564	0.42254	-1.24284	DOWN	0.59096	-0.758867	DOWN	1.20301	0.266644	UNCHANGED	0.508318	-0.976196	DOWN
Sb02g000840.1	3	18.7393	1.83416e-06	early nodulin-like protein 20	7299.5	7588.36	6332.52	7073.46	657.724	0.0929848	3406.11	3323.22	2910.31	3213.21	265.576	0.082651	6311.03	5256.5	6085.27	5884.27	555.257	0.0943629	2106.34	2583.18	2371.93	2353.82	238.933	0.101509	0.454263	-1.1384	DOWN	0.400019	-1.32186	DOWN	0.732542	-0.449016	UNCHANGED	0.332767	-1.58741	DOWN
Sb02g001400.1	2	16.8378	2.26344e-06	Tetratricopeptide repeat (TPR)-like superfamily protein	2947.09	4462.28	2458.12	3289.16	1044.95	0.317694	390.434	537.513	365.409	431.119	92.9858	0.215685	2662.48	3171.95	3370.35	3068.26	365.148	0.119008	678.673	577.475	657.378	637.842	53.3524	0.0836451	0.131072	-2.93156	DOWN	0.207884	-2.26615	DOWN	1.47951	0.565115	UP	0.193922	-2.36645	DOWN
Sb02g002260.1	7	56.3706	0.000109212	serine carboxypeptidase-like 27	38154.3	35728.8	27042.6	33641.9	5842.39	0.173664	19803.4	18594	18662.6	19020	679.314	0.0357158	31837.4	31941.3	31995	31924.6	80.0905	0.00250874	20537.9	20234	20324.4	20365.4	156.061	0.00766305	0.565366	-0.822742	DOWN	0.637923	-0.648546	DOWN	1.07074	0.0986034	UNCHANGED	0.605358	-0.724138	DOWN
Sb02g002390.1	8	54.4516	2.04312e-07	Phosphofructokinase family protein	5759.48	7477.15	6255.15	6497.26	884.061	0.136067	20163.2	20356.3	18311.9	19610.4	1128.74	0.0575579	4006.02	4479.67	4456.34	4314.01	266.984	0.0618876	12982.7	12848.2	15608.5	13813.1	1556.26	0.112666	3.01826	1.59372	UP	3.20192	1.67894	UP	0.704376	-0.505583	DOWN	2.12599	1.08814	UP
Sb02g002570.2	11	83.0237	0.00131139	succinate dehydrogenase 1-1	13104.1	11575.3	12802.5	12494	809.732	0.0648099	13485.3	13574.8	13971.2	13677.1	258.626	0.0189094	15402.7	13911.6	15723.6	15012.6	966.935	0.0644081	15960.3	15772.1	15778.2	15836.9	106.975	0.0067548	1.0947	0.13053	UNCHANGED	1.0549	0.0771089	UNCHANGED	1.15791	0.211526	UNCHANGED	1.26756	0.342056	UNCHANGED
Sb02g002690.1	11	124.33	2.15401e-08	photosystem II subunit P-1	512609	466629	424086	467775	44272.3	0.0946446	124718	133139	135583	131147	5700.06	0.0434633	441720	448508	433531	441253	7499.06	0.0169949	167474	149350	177820	164881	14410.9	0.0874017	0.280363	-1.83463	DOWN	0.373666	-1.42018	DOWN	1.25723	0.330248	UNCHANGED	0.35248	-1.50439	DOWN
Sb02g003120.3	8	61.2063	6.42165e-05	Aldolase-type TIM barrel family protein	8797.49	7004.57	5780.59	7194.21	1517.37	0.210915	2597	2517.5	2924.99	2679.83	216.007	0.0806048	6911.86	6892.3	6220.75	6674.97	393.49	0.0589501	4332.08	3562.41	3191.97	3695.49	581.586	0.157377	0.372498	-1.4247	DOWN	0.553634	-0.852997	DOWN	1.379	0.463623	UNCHANGED	0.513675	-0.961073	DOWN
Sb02g003760.1	2	10.7723	3.40823e-05	Transducin/WD40 repeat-like superfamily protein	1789.77	1950.65	2001.76	1914.06	110.633	0.0577999	1094.56	1114.17	960.771	1056.5	83.4818	0.0790173	1916.56	1956.38	1611.45	1828.13	188.702	0.103221	1594.07	1591.39	1558.5	1581.32	19.8109	0.0125281	0.551968	-0.857344	DOWN	0.864992	-0.209241	UNCHANGED	1.49675	0.581836	UP	0.826159	-0.275509	UNCHANGED
Sb02g003780.1	2	19.6936	6.90211e-05	Cytochrome P450 superfamily protein	882.507	1535.58	1739.87	1385.99	447.83	0.323113	184.926	225.009	228.595	212.843	24.2437	0.113904	476.012	609.522	387.607	491.047	111.719	0.227511	381.569	405.044	318.91	368.508	44.5277	0.120833	0.153568	-2.70305	DOWN	0.750452	-0.414168	UNCHANGED	1.73136	0.791903	UP	0.265881	-1.91115	DOWN
Sb02g004000.1	4	30.801	0.000113631	protein containing PDZ domain, a K-box domain, and a TPR region	3810.43	3321.24	4282.94	3804.87	480.875	0.126384	4447.49	4599.23	4682.33	4576.35	119.082	0.0260212	9202.67	7140.64	7995.2	8112.84	1036.03	0.127703	5474.79	4578.04	4678.11	4910.31	491.403	0.100076	1.20276	0.266351	UNCHANGED	0.605252	-0.724392	DOWN	1.07298	0.101617	UNCHANGED	1.29053	0.367968	UNCHANGED
Sb02g004020.1	8	64.5401	1.36722e-06	Ribosomal protein L23/L15e family protein	61564.3	53772.9	56710	57349	3934.84	0.0686121	39346.3	36712.5	36113.6	37390.8	1719.8	0.0459952	44483.8	42307.9	42405.4	43065.7	1229.08	0.0285398	32175.8	31157.1	32178.4	31837.1	588.855	0.0184959	0.651987	-0.617085	DOWN	0.739268	-0.435831	UNCHANGED	0.851468	-0.231975	UNCHANGED	0.555146	-0.849061	DOWN
Sb02g004280.2	5	30.9767	9.22036e-05	Ribose 5-phosphate isomerase, type A protein	11136.1	10323.2	8240.31	9899.87	1493.59	0.15087	3136.58	2399.88	1907.43	2481.3	618.607	0.249308	3938.3	5743.13	5745.64	5142.36	1042.75	0.202776	3308.03	3260.3	3689.59	3419.3	235.285	0.0688108	0.250639	-1.99632	DOWN	0.66493	-0.588727	DOWN	1.37803	0.462609	UNCHANGED	0.345389	-1.53371	DOWN
Sb02g004350.1	1	5.679	0.00953047	Bax inhibitor-1 family protein	1809.81	1735.12	1470.05	1671.66	178.547	0.106809	2250.13	2003.71	1975.98	2076.61	150.915	0.0726739	1029.47	1412.7	1764.08	1402.08	367.42	0.262053	2142.92	2799.54	2821.18	2587.88	385.501	0.148964	1.24224	0.31295	UNCHANGED	1.84574	0.8842	UP	1.2462	0.31754	UNCHANGED	1.54809	0.630489	UP
Sb02g004510.1	12	129.067	9.0626e-05	Ribosomal protein L4/L1 family	27877.4	26471.2	20912.2	25086.9	3683.16	0.146816	15667.4	17357.6	14919.4	15981.5	1249.06	0.0781567	27869.8	24964.4	26036.4	26290.2	1469.24	0.0558854	13036.1	14799.2	12072.1	13302.5	1382.91	0.103959	0.637044	-0.650535	DOWN	0.505986	-0.98283	DOWN	0.832368	-0.264707	UNCHANGED	0.530255	-0.915243	DOWN
Sb02g004540.1	2	11.7307	0.00156121	general control non-repressible 4	913.861	1318.01	1063.62	1098.5	204.321	0.186	1676.2	1965.69	1584.32	1742.07	199.034	0.114252	863.152	529.264	437.839	610.085	223.879	0.366963	1282.68	1099.63	1145.72	1176.01	95.2089	0.0809593	1.58587	0.66527	UP	1.92762	0.946818	UP	0.675066	-0.5669	DOWN	1.07056	0.0983701	UNCHANGED
Sb02g004580.1	1	5.8912	0.00524876	Aldolase-type TIM barrel family protein	628.563	484.136	333.218	481.972	147.684	0.306416	804.524	904.921	781.813	830.42	65.5121	0.0788903	466.772	395.852	432.548	431.724	35.4671	0.0821523	483.104	368.112	377	409.405	63.9795	0.156274	1.72296	0.78489	UP	0.948303	-0.0765797	UNCHANGED	0.49301	-1.02031	DOWN	0.849438	-0.23542	UNCHANGED
Sb02g004650.1	4	37.0342	0.000928616	chitinase A	3314.29	2640.34	5075.33	3676.65	1257.29	0.341965	8013.06	7866.2	8750.15	8209.81	473.679	0.0576968	6247.48	6823.66	5982.19	6351.11	430.201	0.0677364	7983.36	8539.16	8918.58	8480.37	470.374	0.0554662	2.23296	1.15896	UP	1.33526	0.417118	UNCHANGED	1.03296	0.0467783	UNCHANGED	2.30654	1.20573	UP
Sb02g004660.1	7	79.2892	1.56448e-08	chitinase A	30245.9	30894.5	26381.9	29174.1	2439.77	0.0836278	73616.8	77643.8	74041.7	75100.8	2212.55	0.0294611	76496.8	74789.1	76295.6	75860.5	933.305	0.0123029	71473	69024.4	68942.4	69813.3	1437.97	0.0205974	2.57423	1.36414	UP	0.920286	-0.119847	UNCHANGED	0.929595	-0.105326	UNCHANGED	2.39299	1.25881	UP
Sb02g004850.1	1	6.0038	1.93879e-05	thioredoxin H-type 1	650.157	802.852	607.208	686.739	102.824	0.149729	1207.88	1093.25	1157.93	1153.02	57.4719	0.0498446	268.902	230.983	371.059	290.315	72.4515	0.249562	558.73	577.282	523.336	553.116	27.4073	0.0495507	1.67898	0.747586	UP	1.90523	0.929965	UP	0.47971	-1.05977	DOWN	0.805424	-0.312179	UNCHANGED
Sb02g005200.1	9	57.2926	0.000370358	aldehyde dehydrogenase 6B2	30953.7	17776	26938.8	25222.8	6754.39	0.267789	18972.6	17192.1	15412.8	17192.5	1779.9	0.103528	47452.4	42135.2	42071.8	43886.5	3088.35	0.0703713	17509.4	17468.5	19890.2	18289.4	1386.53	0.0758107	0.681624	-0.552953	DOWN	0.416742	-1.26277	DOWN	1.0638	0.0892268	UNCHANGED	0.725111	-0.463726	UNCHANGED
Sb02g005920.1	4	21.6264	0.000636047	coatomer gamma-2 subunit, putative / gamma-2 coat protein, putative / gamma-2 COP, putative	3782.51	3980.29	3228.68	3663.83	389.606	0.106338	5378.43	6349.35	5340.69	5689.49	571.769	0.100496	3634.25	4423.8	4013.63	4023.89	394.872	0.0981319	5290.05	5511.72	5763.63	5521.8	236.951	0.0429119	1.55288	0.634947	UP	1.37225	0.456546	UNCHANGED	0.970526	-0.0431606	UNCHANGED	1.50711	0.591786	UP
Sb02g006200.1	8	87.4183	0.00075469	Ribosomal protein S5 family protein	54581.9	51857.5	40422.1	48953.8	7513.25	0.153476	39611.2	36467	38398.7	38159	1585.71	0.0415554	42659.7	37945.1	40305.1	40303.3	2357.29	0.0584887	30258.6	27344.2	28123.9	28575.6	1508.76	0.0527989	0.779489	-0.3594	UNCHANGED	0.709013	-0.496117	UNCHANGED	0.748856	-0.41724	UNCHANGED	0.583725	-0.77664	DOWN
Sb02g006330.1	9	55.7623	0.151186	dolichyl-diphosphooligosaccharide-protein glycosyltransferase 48kDa subunit family protein	6594.22	6008.31	7187.17	6596.57	589.436	0.089355	7343.09	6599.07	9490.41	7810.85	1501.35	0.192214	6887.12	6657.47	7006.26	6850.28	177.29	0.0258807	9126.52	8676.05	7210.19	8337.59	1002	0.120178	1.18408	0.243765	UNCHANGED	1.21712	0.283466	UNCHANGED	1.06744	0.0941495	UNCHANGED	1.26393	0.337914	UNCHANGED
Sb02g006540.1	12	87.7569	0.00563403	Ras-related small GTP-binding family protein	52008.4	49532.9	43534.3	48358.5	4357.4	0.0901062	47805.7	46272.6	41259.6	45112.6	3423.77	0.0758938	38177.2	35748.1	38908	37611.1	1654.25	0.0439831	38708.4	35222.6	39739.4	37890.1	2366.99	0.0624698	0.932878	-0.10024	UNCHANGED	1.00742	0.0106624	UNCHANGED	0.839901	-0.251709	UNCHANGED	0.783525	-0.351949	UNCHANGED
Sb02g006810.1	2	11.8788	3.32153e-05	Ribosomal protein L7Ae/L30e/S12e/Gadd45 family protein	2541.3	2292.32	2730.26	2521.29	219.651	0.0871185	1649.1	1890	1929.6	1822.9	151.809	0.0832789	4934.09	4073.16	3634.09	4213.78	661.31	0.15694	1587.55	1830.5	1447	1621.69	194.016	0.119638	0.723002	-0.467929	UNCHANGED	0.384853	-1.37762	DOWN	0.889619	-0.168741	UNCHANGED	0.643196	-0.636671	DOWN
Sb02g006860.1	2	11.9112	0.000140521	Galactose oxidase/kelch repeat superfamily protein	2331.35	2550.32	2086.96	2322.87	231.797	0.0997891	1220.14	893.615	858.735	990.829	199.351	0.201196	1706.68	2257.06	2996.13	2319.96	647.017	0.278892	3842.09	3639.55	3426.72	3636.12	207.711	0.0571244	0.426553	-1.2292	DOWN	1.56732	0.648301	UP	3.66977	1.87569	UP	1.56535	0.646489	UP
Sb02g007110.1	1	11.478	0.00492841	UDP-glucosyl transferase 76C2	2383.33	1628.6	1201.12	1737.68	598.605	0.344485	2830.36	3206.41	5402.44	3813.07	1389.22	0.364331	1509.6	1284.48	1299.01	1364.36	125.989	0.0923426	1661.82	1473.33	1560.24	1565.13	94.3377	0.0602747	2.19434	1.13379	UP	1.14715	0.198056	UNCHANGED	0.410464	-1.28467	DOWN	0.900699	-0.150883	UNCHANGED
Sb02g007210.1	1	5.132	2.77173e-09	N-terminal nucleophile aminohydrolases (Ntn hydrolases) superfamily protein	812.032	938.968	830.156	860.386	68.6555	0.0797962	1815.58	1815.66	1953.53	1861.59	79.623	0.0427716	6021.29	5185.8	5787.69	5664.93	431.061	0.076093	2709.98	2926.65	2974.05	2870.23	140.787	0.049051	2.16367	1.11348	UP	0.506666	-0.980892	DOWN	1.54182	0.624631	UP	3.33598	1.73811	UP
Sb02g007480.2	9	56.4994	0.0125492	calreticulin 1a	1550.26	2230.83	2963.29	2248.13	706.67	0.314337	3643.25	3444.97	4480.7	3856.3	549.754	0.14256	3781.28	3922.64	3578.28	3760.74	173.096	0.0460273	3868.03	4113.8	3476.28	3819.37	321.531	0.0841844	1.71534	0.778495	UP	1.01559	0.0223199	UNCHANGED	0.990423	-0.0138839	UNCHANGED	1.69891	0.764612	UP
Sb02g008640.1	7	50.3527	0.00291728	prohibitin 2	35907.8	34092.8	25885.5	31962.1	5340.11	0.167077	22891.4	21059.8	18859.7	20937	2018.68	0.0964172	34845.9	30687.1	32689.1	32740.7	2079.86	0.0635251	26550.8	25213.5	24460.4	25408.2	1058.75	0.0416696	0.655057	-0.610307	DOWN	0.776044	-0.365789	UNCHANGED	1.21356	0.279243	UNCHANGED	0.79495	-0.331064	UNCHANGED
Sb02g008810.1	5	30.6917	0.0190565	guanosine nucleotide diphosphate dissociation inhibitor 1	1206.2	1127.91	804.001	1046.04	213.232	0.203848	1024.14	1083.79	969.969	1025.96	56.9304	0.0554896	1800.96	1444.65	1586.53	1610.71	179.379	0.111367	1304.44	930.327	1099.95	1111.57	187.326	0.168523	0.980812	-0.0279513	UNCHANGED	0.690112	-0.535097	DOWN	1.08344	0.115621	UNCHANGED	1.06265	0.08767	UNCHANGED
Sb02g009050.1	2	10.3731	0.000218642	uncharacterized	960.522	830.668	869.401	886.863	66.6653	0.0751697	343.086	349.644	199.476	297.402	84.8695	0.28537	1700.16	1101.23	1619.79	1473.73	325.085	0.220587	666.477	730.62	1062.82	819.973	212.745	0.259454	0.335342	-1.5763	DOWN	0.556393	-0.845823	DOWN	2.75712	1.46316	UP	0.924576	-0.113136	UNCHANGED
Sb02g009440.1	2	10.5996	3.96755e-05	Tetratricopeptide repeat (TPR)-like superfamily protein	1419.27	1237.47	1192.4	1283.04	120.105	0.0936094	287.707	318.034	162.71	256.15	82.3299	0.321412	987.423	1023.88	1077.88	1029.73	45.5113	0.0441975	606.045	538.416	433.716	526.059	86.8265	0.165051	0.199643	-2.32451	DOWN	0.510872	-0.968965	DOWN	2.05371	1.03823	UP	0.410009	-1.28627	DOWN
Sb02g009730.1	3	24.3037	0.412081	spermidine synthase 1	3153.94	2625.62	2016.6	2598.72	569.146	0.21901	3664.65	3024.15	3177.77	3288.86	334.387	0.101673	1739.53	2700.56	3863.45	2767.85	1063.56	0.384255	1788.06	2477.76	2629.96	2298.59	448.636	0.195179	1.26557	0.339787	UNCHANGED	0.830462	-0.268014	UNCHANGED	0.698902	-0.516837	UNCHANGED	0.88451	-0.17705	UNCHANGED
Sb02g010190.1	6	56.3334	3.43481e-09	photosystem I subunit E-2	85794.1	82790.5	71568.7	80051.1	7497.88	0.0936637	18115.9	20566.6	20495.2	19725.9	1394.77	0.0707077	96234.8	89661.2	91472.4	92456.2	3395.4	0.0367245	26915.5	25429.5	26743.8	26362.9	812.897	0.0308349	0.246416	-2.02083	DOWN	0.28514	-1.81026	DOWN	1.33646	0.418421	UNCHANGED	0.329326	-1.60241	DOWN
Sb02g010760.1	4	27.4144	4.78502e-07	plasma membrane intrinsic protein 2	3717	3345.58	3231.19	3431.26	253.988	0.0740218	7424.72	8220.32	9028.76	8224.6	802.03	0.0975159	7402.7	7196.68	7175.1	7258.16	125.642	0.0173104	7650.68	7845.78	8219.16	7905.21	288.861	0.0365406	2.39696	1.26121	UP	1.08915	0.1232	UNCHANGED	0.961166	-0.0571422	UNCHANGED	2.30388	1.20407	UP
Sb02g010840.2	2	10.2182	0.0152912	phosphoglucosamine mutase family protein	2037.94	2496.67	2574.8	2369.81	290.044	0.122391	455.728	1146.04	721.003	774.257	348.224	0.449752	907.195	1767.09	2016.49	1563.59	581.971	0.372202	772.796	683.453	1283.35	913.201	323.658	0.354422	0.326718	-1.61388	DOWN	0.584041	-0.775858	DOWN	1.17945	0.238119	UNCHANGED	0.385348	-1.37576	DOWN
Sb02g011330.1	5	34.8586	2.89835e-08	31-kDa RNA binding protein	53578.8	53792.2	46912.2	51427.8	3912.02	0.0760682	19668	18565.3	17130.7	18454.7	1272.25	0.068939	30045.7	27447.5	26512.1	28001.8	1830.84	0.0653829	13874.7	13866.5	14160.9	13967.4	167.637	0.012002	0.358847	-1.47856	DOWN	0.498803	-1.00346	DOWN	0.756848	-0.401924	UNCHANGED	0.271592	-1.88048	DOWN
Sb02g011890.1	19	165.24	0.00100874	monodehydroascorbate reductase 1	52859.4	43434.4	45701.5	47331.8	4919.46	0.103936	64567.9	66017.4	64506.7	65030.7	855.042	0.0131483	69758.2	62645.1	62327.7	64910.3	4201.41	0.0647264	49596.6	43731.3	52727.9	48685.3	4566.98	0.0938063	1.37393	0.458312	UNCHANGED	0.750039	-0.414963	UNCHANGED	0.74865	-0.417636	UNCHANGED	1.0286	0.0406758	UNCHANGED
Sb02g012580.1	5	37.4206	0.000967847	Calcium-dependent lipid-binding (CaLB domain) family protein	33194.2	28558.9	23574.4	28442.5	4810.93	0.169146	21639.6	19711.6	21005.9	20785.7	982.711	0.0472782	36219.8	31414.3	33681.3	33771.8	2404.06	0.0711854	21799.8	22042.9	19414.7	21085.8	1452.31	0.0688764	0.730797	-0.452458	UNCHANGED	0.624362	-0.679546	DOWN	1.01444	0.0206814	UNCHANGED	0.741348	-0.431776	UNCHANGED
Sb02g012590.1	1	5.7834	0.01646	rotamase cyclophilin 2	2515.29	2457.23	1951.58	2308.03	310.057	0.134338	1372.23	1569.18	1676.29	1539.23	154.227	0.100197	3262.65	2107.96	2126.67	2499.09	661.327	0.264627	1737.84	1798.01	1600.43	1712.1	101.276	0.0591529	0.666903	-0.584451	DOWN	0.685087	-0.545641	DOWN	1.1123	0.153552	UNCHANGED	0.741799	-0.430899	UNCHANGED
Sb02g017910.2	7	39.659	0.435134	poly(A) binding protein 2	10058.4	6562.5	9531.38	8717.43	1884.74	0.216204	8446.16	9842.28	8403.75	8897.39	818.571	0.0920013	11314.9	9950.23	9720.67	10328.6	861.819	0.0834402	8452.92	8968.56	9996.84	9139.44	786.014	0.0860025	1.02064	0.0294802	UNCHANGED	0.884868	-0.176466	UNCHANGED	1.0272	0.0387225	UNCHANGED	1.04841	0.0682027	UNCHANGED
Sb02g018530.1	3	24.3854	8.86694e-07	NAD(P)-binding Rossmann-fold superfamily protein	9688.23	8218.41	9360.08	9088.9	771.521	0.0848861	20660.5	21907.2	23501.5	22023.1	1424.02	0.0646605	12255.9	11832	11853.7	11980.5	238.75	0.0199282	9835.72	10209.3	11301.4	10448.8	761.636	0.072892	2.42307	1.27684	UP	0.872151	-0.19735	UNCHANGED	0.474449	-1.07567	DOWN	1.14962	0.201163	UNCHANGED
Sb02g018650.1	7	50.5438	6.50097e-07	RNA-binding (RRM/RBD/RNP motifs) family protein	14222.9	12150.9	13741.9	13371.9	1084.41	0.0810962	7882.98	7680.87	7594.34	7719.4	148.124	0.0191885	16283.4	14417.5	16207.7	15636.2	1056.08	0.0675407	7611.81	8155.78	7492.47	7753.35	353.581	0.0456036	0.577285	-0.792644	DOWN	0.495859	-1.012	DOWN	1.0044	0.00633213	UNCHANGED	0.579825	-0.786312	DOWN
Sb02g019480.1	1	7.8766	0.000137769	ubiquitin-conjugating enzyme 28	12951.8	9831.51	12053.6	11612.3	1606.27	0.138325	9388.75	9330.64	8631.92	9117.1	421.187	0.0461975	10533.1	9773.38	9215.67	9840.72	661.293	0.0671996	6589.2	5980.95	5987.29	6185.81	349.359	0.0564775	0.785124	-0.349007	UNCHANGED	0.628594	-0.6698	DOWN	0.678485	-0.559612	DOWN	0.532695	-0.908619	DOWN
Sb02g020360.1	2	11.1768	0.287833	Glucose-6-phosphate/phosphate translocator-related	1283.95	1446.77	909.294	1213.34	275.607	0.227148	1763.53	1113.28	1962.93	1613.25	444.313	0.275416	1416.03	1180.85	1010.37	1202.42	203.688	0.169398	1607.6	1305.98	1949.1	1620.9	321.767	0.198512	1.32959	0.410984	UNCHANGED	1.34803	0.430854	UNCHANGED	1.00474	0.00682559	UNCHANGED	1.3359	0.41781	UNCHANGED
Sb02g020410.1	9	60.7096	1.3856e-05	ADP glucose pyrophosphorylase 1	33499.5	33976.4	23315.7	30263.9	6022	0.198983	22530.2	21724.7	20756.7	21670.5	888	0.0409773	68994.3	61796.4	69670.2	66820.3	4363.92	0.0653083	33221.1	31730.7	31926.6	32292.8	809.89	0.0250796	0.716053	-0.481861	UNCHANGED	0.483279	-1.04907	DOWN	1.49017	0.575479	UP	1.06704	0.0936178	UNCHANGED
Sb02g021090.1	25	189.923	0.00102202	phosphoenolpyruvate carboxylase 1	9088.68	7292.74	8416.07	8265.83	907.345	0.109771	5690.64	5328.35	5355.2	5458.06	201.867	0.0369852	8716.35	7245.64	7040.25	7667.41	914.191	0.119231	6201.24	6048.88	6228.38	6159.5	96.7538	0.0157081	0.660316	-0.598771	DOWN	0.803335	-0.315927	UNCHANGED	1.12851	0.174424	UNCHANGED	0.745176	-0.424347	UNCHANGED
Sb02g022310.1	1	5.7615	0.00313242	Concanavalin A-like lectin protein kinase family protein	2882.04	2943.63	2233.31	2686.33	393.527	0.146493	1405.7	1305.84	1909.13	1540.23	323.361	0.209944	2823.91	3074.53	3050.45	2982.97	138.269	0.0463528	1614.03	1692.83	967.772	1424.88	397.819	0.279196	0.573358	-0.802493	DOWN	0.477671	-1.06591	DOWN	0.925109	-0.112305	UNCHANGED	0.530418	-0.914798	DOWN
Sb02g022800.1	6	41.2114	0.000196314	Ribosomal protein L35Ae family protein	15871.2	15757.6	14689.3	15439.4	652.096	0.0422359	10504.1	9996.36	9678.41	10059.6	416.453	0.0413985	11221.6	10698.2	12139.9	11353.2	729.779	0.0642793	7679.31	9106.71	6336.8	7707.61	1385.17	0.179715	0.651556	-0.618038	DOWN	0.67889	-0.55875	DOWN	0.766193	-0.38422	UNCHANGED	0.499218	-1.00226	DOWN
Sb02g022910.1	5	45.3705	8.13131e-07	voltage dependent anion channel 1	8708.19	8036.7	8261.49	8335.46	341.805	0.0410061	13372.8	13629	14416.3	13806	543.812	0.0393895	8699.95	7980.55	8548.51	8409.67	379.263	0.0450984	11236.7	11468.5	12141.3	11615.5	469.881	0.0404529	1.6563	0.727966	UP	1.38121	0.465931	UNCHANGED	0.841335	-0.249247	UNCHANGED	1.39351	0.478719	UNCHANGED
Sb02g023480.1	3	27.4278	0.97337	enolase 1	8880.24	8985.49	10335.3	9400.35	811.413	0.0863173	9955.42	9329.93	8731.76	9339.04	611.878	0.0655183	10509.4	8992.8	8895.52	9465.9	904.987	0.095605	9614.14	9169.9	8794.93	9192.99	410.093	0.0446094	0.993478	-0.00943966	UNCHANGED	0.971169	-0.0422057	UNCHANGED	0.984361	-0.0227401	UNCHANGED	0.977942	-0.0321798	UNCHANGED
Sb02g023710.1	1	6.0531	0.477944	Protein of unknown function (DUF3353)	10441.2	8543.14	19662.8	12882.4	5948.22	0.461733	13656.7	12994.1	13846.2	13499	447.385	0.0331421	16661.2	14998.8	13612.2	15090.8	1526.6	0.101161	11013.9	11300.8	11822.8	11379.2	410.125	0.0360418	1.04787	0.0674544	UNCHANGED	0.754047	-0.407273	UNCHANGED	0.842962	-0.24646	UNCHANGED	0.883312	-0.179005	UNCHANGED
Sb02g025700.1	5	28.2876	0.0184377	chaperonin 20	1329.29	1409.33	1099.43	1279.35	160.873	0.125746	766.046	745.728	1279.48	930.417	302.465	0.325086	1605.69	1590.21	1764.09	1653.33	96.2312	0.0582044	1487.62	1193.55	1391.25	1357.47	149.915	0.110437	0.727257	-0.459464	UNCHANGED	0.821053	-0.284453	UNCHANGED	1.45899	0.544974	UP	1.06106	0.0855101	UNCHANGED
Sb02g025790.1	5	37.4732	0.00487249	aldehyde dehydrogenase 7B4	4104.13	8413.28	8472.26	6996.56	2505.09	0.358046	11516.1	14515	11356.5	12462.5	1779.26	0.142769	4277.46	6641.32	5245.25	5388.01	1188.38	0.220559	12994.3	14155.8	11845.8	12998.7	1155.01	0.0888563	1.78123	0.832878	UP	2.41252	1.27054	UP	1.04302	0.0607688	UNCHANGED	1.85787	0.893646	UP
Sb02g026140.1	3	16.4885	0.00221655	10-formyltetrahydrofolate synthetase	3969.18	3362.09	3253.78	3528.35	385.591	0.109284	1712.81	2390.8	2038.15	2047.25	339.086	0.16563	3853.75	3651.05	3977.29	3827.36	164.713	0.0430356	2334.06	1505.53	2439.1	2092.9	511.375	0.244338	0.580229	-0.785305	DOWN	0.546825	-0.87085	DOWN	1.02229	0.0318114	UNCHANGED	0.593165	-0.753493	DOWN
Sb02g026300.1	4	26.6646	0.272905	PDI-like 2-2	3272.99	2526.33	2371.9	2723.74	481.893	0.176923	3267.7	3292.77	3678.96	3413.14	230.545	0.0675463	3460.11	2199.35	2674.78	2778.08	636.696	0.229186	2786.22	2725.73	3097.29	2869.74	199.364	0.069471	1.25311	0.325512	UNCHANGED	1.033	0.0468341	UNCHANGED	0.840792	-0.250179	UNCHANGED	1.0536	0.0753337	UNCHANGED
Sb02g026610.1	1	6.0945	2.84261e-06	alpha-amylase-like	378.346	328.314	674.667	460.442	187.203	0.406572	3094.32	3242	3577.68	3304.67	247.696	0.0749534	2570.2	2449.49	2571.15	2530.28	69.9673	0.027652	3843.16	3821.54	3591.79	3752.16	139.305	0.0371264	7.17716	2.84341	UP	1.4829	0.568426	UP	1.13541	0.183218	UNCHANGED	8.14904	3.02663	UP
Sb02g026635.1	4	21.7997	2.735e-05	Plant protein of unknown function (DUF827)	462.214	383.506	321.996	389.239	70.2848	0.18057	950.162	705.784	630.829	762.258	166.989	0.219072	208.899	174.46	198.387	193.915	17.6499	0.0910183	456.13	441.646	473.501	457.092	15.9492	0.0348928	1.95833	0.969625	UP	2.35717	1.23706	UP	0.599655	-0.737796	DOWN	1.17432	0.231829	UNCHANGED
Sb02g027000.1	1	5.4722	0.0037444	phosphoglucose isomerase 1	2137.26	2378.24	1683.24	2066.25	352.901	0.170793	1775.54	1864.91	1980.69	1873.71	102.855	0.0548938	1574.95	1262.73	1455.18	1430.95	157.51	0.110073	1422.13	1256.32	1207.25	1295.23	112.604	0.0869373	0.90682	-0.141112	UNCHANGED	0.905153	-0.143767	UNCHANGED	0.691265	-0.532689	DOWN	0.626853	-0.673801	DOWN
Sb02g027330.1	7	44.1725	0.0267058	Peroxidase superfamily protein	9311.3	9207.66	8839.82	9119.59	247.769	0.0271689	9011.82	9840.89	10181.1	9677.95	601.448	0.0621462	8593.59	8048.16	7581.08	8074.28	506.755	0.0627617	12306.1	10166.9	9340.18	10604.4	1530.58	0.144335	1.06123	0.0857319	UNCHANGED	1.31335	0.393257	UNCHANGED	1.09573	0.131889	UNCHANGED	1.16281	0.21762	UNCHANGED
Sb02g027900.1	2	13.0363	5.24984e-08	photosystem I subunit G	24706.7	23073.2	20266	22682	2246.04	0.0990233	5797.25	4955.73	5422.62	5391.86	421.6	0.078192	10904.9	10412.9	11081.8	10799.9	346.568	0.03209	7360.54	8233.28	7833.31	7809.04	436.877	0.055945	0.237716	-2.07269	DOWN	0.723069	-0.467796	UNCHANGED	1.4483	0.534361	UP	0.344284	-1.53833	DOWN
Sb02g028050.1	23	217.743	0.000348685	HEAT SHOCK PROTEIN 81.4	11623	12712.7	11821.1	12052.3	580.494	0.0481648	15613.4	16708.9	15957.1	16093.1	560.31	0.0348167	9889.64	11917.2	11143.8	10983.5	1023.25	0.0931621	10446.4	7855.05	8445.85	8915.77	1358.09	0.152325	1.33528	0.417143	UNCHANGED	0.811739	-0.300912	UNCHANGED	0.554011	-0.852014	DOWN	0.73976	-0.434871	UNCHANGED
Sb02g028400.1	10	78.5582	1.3423e-09	beta glucosidase 17	16948	17329.5	14632.2	16303.2	1459.69	0.0895339	4427.92	4425.64	4494.96	4449.51	39.3827	0.00885103	19049.9	18450.7	19294.9	18931.8	434.323	0.0229414	7858.57	7981.1	8284.95	8041.54	219.522	0.0272985	0.272922	-1.87344	DOWN	0.424764	-1.23527	DOWN	1.80729	0.853826	UP	0.493248	-1.01961	DOWN
Sb02g028570.1	11	74.899	0.0190401	mitochondrial HSO70 2	33424.5	21115.5	25980.1	26840	6199.38	0.230975	41469.1	39896.4	43346.2	41570.6	1727.15	0.0415474	41378.4	32889	33302.4	35856.6	4786.48	0.13349	35589.6	37719.8	34828.2	36045.9	1498.84	0.0415814	1.54883	0.631177	UP	1.00528	0.00759417	UNCHANGED	0.8671	-0.205729	UNCHANGED	1.34299	0.425448	UNCHANGED
Sb02g029030.1	4	27.7106	0.00746038	Ribosomal protein L32e	3110.88	3119.98	5310.86	3847.24	1267.54	0.329468	5173.91	5971.28	8298.88	6481.36	1623.73	0.250523	10008.2	8617.42	8139.42	8921.69	970.844	0.108818	5244.23	6232.45	6880.32	6119	823.924	0.13465	1.68468	0.752473	UP	0.685857	-0.544021	DOWN	0.944092	-0.0830001	UNCHANGED	1.59049	0.669472	UP
Sb02g029060.1	1	5.6036	0.241573	FK506-binding protein 15 kD-1	4346.44	3764.91	7966.3	5359.22	2276.45	0.424773	5901.65	5814.46	5891.25	5869.12	47.6207	0.00811377	7513.87	7239.68	6905.52	7219.69	304.669	0.0421998	5412.64	5703.26	5283.88	5466.59	214.834	0.0392994	1.09515	0.131122	UNCHANGED	0.757179	-0.401294	UNCHANGED	0.931416	-0.102502	UNCHANGED	1.02004	0.02862	UNCHANGED
Sb02g029250.1	2	11.6949	0.00834062	Aldolase-type TIM barrel family protein	4711.49	5370.14	3774.68	4618.77	801.759	0.173587	3106.47	3619.76	2847.21	3191.15	393.178	0.123209	3546.15	2803.88	3191.2	3180.41	371.25	0.11673	2602.4	2511.72	3079.88	2731.33	305.234	0.111753	0.690908	-0.533434	DOWN	0.858799	-0.219608	UNCHANGED	0.85591	-0.224469	UNCHANGED	0.591355	-0.757904	DOWN
Sb02g029260.1	11	84.5863	0.000278081	N-terminal nucleophile aminohydrolases (Ntn hydrolases) superfamily protein	17476	14912	19074.1	17154	2099.64	0.122399	32374.1	30615.6	32241.4	31743.7	979.227	0.0308479	25429.5	27370.1	27842.8	26880.8	1278.92	0.0475773	24437.1	31707	30969.9	29038	4001.52	0.137803	1.85051	0.887921	UP	1.08025	0.111366	UNCHANGED	0.914764	-0.128528	UNCHANGED	1.69278	0.759393	UP
Sb02g029400.1	6	51.8507	0.00433739	Ribosomal protein L7Ae/L30e/S12e/Gadd45 family protein	10519.5	11427.3	13017.1	11654.6	1264.21	0.108473	12917.3	9997.67	12138.6	11684.5	1511.86	0.12939	14027.8	11662.1	12013.4	12567.8	1276.57	0.101575	8848.66	7850.88	7828.04	8175.86	582.771	0.0712795	1.00256	0.00369398	UNCHANGED	0.650542	-0.620286	DOWN	0.699717	-0.515156	DOWN	0.701511	-0.511462	DOWN
Sb02g029470.1	8	61.8112	2.25104e-06	Transketolase family protein	1253	1372.59	1717.8	1447.79	241.354	0.166705	4867.18	3679.73	4576.09	4374.33	618.905	0.141486	6557.09	5427.5	5809.08	5931.22	574.613	0.0968794	5017.96	5564.17	5716.59	5432.91	367.349	0.0676155	3.02138	1.59521	UP	0.915984	-0.126605	UNCHANGED	1.242	0.312661	UNCHANGED	3.75254	1.90787	UP
Sb02g029840.1	5	47.9416	0.00093286	20S proteasome beta subunit G1	24149.4	23320.6	20497.5	22655.8	1914.55	0.0845061	20963.6	22162.9	24065	22397.1	1563.92	0.069827	21938.2	17959.3	19648.2	19848.6	1997	0.100612	14511.2	13399.7	16068.9	14660	1340.78	0.0914588	0.988582	-0.0165673	UNCHANGED	0.738591	-0.437153	UNCHANGED	0.654546	-0.611434	DOWN	0.647072	-0.628001	DOWN
Sb02g030230.1	5	30.1252	1.20278e-05	3-ketoacyl-CoA synthase 4	42439	41507.4	31164.8	38370.4	6257.6	0.163084	16871.5	14751.8	13076.1	14899.8	1902.03	0.127655	25143	27426	28489.5	27019.5	1709.87	0.0632828	14457.5	12779.2	12655	13297.2	1006.75	0.0757115	0.388314	-1.3647	DOWN	0.492135	-1.02287	DOWN	0.892445	-0.164165	UNCHANGED	0.346549	-1.52887	DOWN
Sb02g030950.1	4	39.3418	1.16781e-07	histone H2A 12	286149	246151	215709	249336	35328.2	0.141689	145563	148639	139040	144414	4901.42	0.03394	252200	225410	244460	240690	13787.1	0.0572814	68857.7	65070.4	66578.3	66835.5	1906.69	0.0285282	0.579194	-0.787881	DOWN	0.277683	-1.84849	DOWN	0.462804	-1.11153	DOWN	0.268053	-1.89941	DOWN
Sb02g031030.1	16	137.125	2.44506e-09	triosephosphate isomerase	99186.2	104120	92657.5	98654.7	5749.89	0.058283	40229.2	42706.6	40344.2	41093.4	1398.32	0.0340279	91224.2	87479.5	90535.1	89746.2	1993.09	0.0222081	29412.5	28120.5	25769.1	27767.4	1847.22	0.066525	0.416537	-1.26348	DOWN	0.309399	-1.69246	DOWN	0.675714	-0.565515	DOWN	0.28146	-1.829	DOWN
Sb02g031160.1	6	52.9998	4.19402e-06	Ribonuclease T2 family protein	16737.4	16875.2	15180.9	16264.5	940.915	0.0578509	7483.02	6709.31	6778.54	6990.29	428.119	0.0612448	5171.61	7047.85	6614.4	6277.95	982.331	0.156473	5437.76	5165.22	6061.51	5554.83	459.475	0.0827163	0.429789	-1.2183	DOWN	0.884815	-0.176552	UNCHANGED	0.794649	-0.33161	UNCHANGED	0.341531	-1.54991	DOWN
Sb02g031170.1	3	20.9212	1.18009e-10	Ribonuclease T2 family protein	11523.7	12029	12718.5	12090.4	599.748	0.0496053	3458.02	3551.92	3644.1	3551.35	93.0438	0.0261996	19583.8	18907.1	17951.9	18814.3	819.904	0.0435788	6249.34	6366.02	6692.97	6436.11	229.973	0.0357317	0.293733	-1.76743	DOWN	0.342086	-1.54757	DOWN	1.8123	0.857823	UP	0.532332	-0.909603	DOWN
Sb02g031240.1	4	23.9944	0.082861	3-dehydroquinate synthase, putative	2755.58	2946.22	2611.55	2771.12	167.876	0.0605805	2488.97	1343.86	1884.25	1905.69	572.858	0.300604	1893.12	1433.58	1784.59	1703.76	240.197	0.14098	2338.35	1290.71	1452.32	1693.79	564.021	0.332993	0.687698	-0.540152	UNCHANGED	0.99415	-0.00846468	UNCHANGED	0.888807	-0.170058	UNCHANGED	0.611231	-0.71021	DOWN
Sb02g031610.1	5	31.8506	6.12594e-08	glutathione S-transferase PHI 10	2787.78	1575.51	1977.49	2113.6	617.489	0.292151	6632.15	6569.38	6992.18	6731.24	228.15	0.0338942	27234.3	28191.5	26544.8	27323.5	826.945	0.0302649	29131.5	28918.6	34346.3	30798.8	3074.1	0.0998122	3.18473	1.67117	UP	1.12719	0.172729	UNCHANGED	4.5755	2.19393	UP	14.5717	3.8651	UP
Sb02g031930.1	4	36.4111	0.000694942	Ribosomal protein L14	662.056	706	1037.07	801.707	205.008	0.255714	1463.44	1195.86	1319.17	1326.16	133.927	0.100988	2341.83	1757.41	1831.51	1976.92	318.19	0.160953	1216.42	1164.47	1074.24	1151.71	71.9425	0.0624658	1.65417	0.726108	UP	0.582579	-0.779473	DOWN	0.868455	-0.203477	UNCHANGED	1.43657	0.522631	UP
Sb02g032040.1	9	121.723	0.0970175	photosystem II light harvesting complex gene B1B2	32567.9	28921	67233.6	42907.5	21145.7	0.492822	49150.5	52116.4	53946.2	51737.7	2420.22	0.0467786	44356.8	41158.6	41897.2	42470.9	1674.49	0.0394268	63980.4	67615.5	67653	66416.3	2109.64	0.0317638	1.2058	0.269986	UNCHANGED	1.56381	0.645064	UNCHANGED	1.28371	0.360321	UNCHANGED	1.54789	0.630307	UP
Sb02g032250.1	27	218.993	0.000563252	UDP-glucose pyrophosphorylase 2	125847	110395	111851	116031	8532.18	0.0735338	125718	123524	117463	122235	4276.24	0.0349838	122642	107640	111852	114045	7737.55	0.0678467	91915.1	90058.1	84082.5	88685.2	4092.78	0.0461495	1.05347	0.0751507	UNCHANGED	0.777637	-0.362832	UNCHANGED	0.72553	-0.462892	UNCHANGED	0.764325	-0.387741	UNCHANGED
Sb02g033000.1	1	5.8042	4.16977e-06	basic helix-loop-helix (bHLH) DNA-binding superfamily protein	6450.6	5553.34	4115.44	5373.13	1177.96	0.219232	1681.29	1374.85	1546.54	1534.22	153.593	0.100111	3813.34	4017.87	4368.2	4066.47	280.602	0.0690037	1614.52	1419.24	1535.05	1522.94	98.2012	0.0644814	0.285537	-1.80825	DOWN	0.374511	-1.41692	DOWN	0.992643	-0.0106531	UNCHANGED	0.283436	-1.8189	DOWN
Sb02g033170.1	5	37.3074	0.000104883	SERINE CARBOXYPEPTIDASE-LIKE 49	3631.01	3773.1	6397.29	4600.47	1557.71	0.338599	6699.26	6499.81	7214.05	6804.37	368.537	0.0541618	17490.9	15131.5	15613.2	16078.6	1246.61	0.0775323	10286	11513.2	13744.9	11848	1753.63	0.14801	1.47906	0.564682	UP	0.736885	-0.440489	UNCHANGED	1.74124	0.800115	UP	2.5754	1.3648	UP
Sb02g033400.1	16	121.219	0.000111837	Purple acid phosphatases superfamily protein	24854.2	23493.6	35378.8	27908.8	6504.85	0.233075	39791	40991.1	42488.5	41090.2	1351.5	0.0328909	57632.1	52502.8	52472.1	54202.3	2970.32	0.0548007	66265.5	61306	62905.1	63492.2	2531.33	0.0398683	1.4723	0.558072	UP	1.17139	0.228225	UNCHANGED	1.54519	0.627785	UP	2.27498	1.18586	UP
Sb02g033640.1	2	10.2663	6.6817e-07	FKBP-like peptidyl-prolyl cis-trans isomerase family protein	2306.07	2324.97	1994.92	2208.65	185.34	0.0839154	387.334	340.281	284.61	337.408	51.4222	0.152403	1930.41	2600.23	2499.95	2343.53	361.266	0.154155	724.933	963.138	995.425	894.499	147.733	0.165157	0.152766	-2.7106	DOWN	0.381689	-1.38953	DOWN	2.65109	1.40658	UP	0.404997	-1.30402	DOWN
Sb02g033710.1	5	56.4534	9.06118e-05	Nucleoside diphosphate kinase family protein	65099.8	65881.7	48897.9	59959.8	9587.83	0.159904	34413.7	36318.3	33551.3	34761.1	1415.85	0.0407308	48530.3	50635.5	46994.6	48720.1	1827.86	0.0375176	31615.6	30016	32770.3	31467.3	1383.17	0.0439557	0.57974	-0.786521	DOWN	0.645879	-0.630664	DOWN	0.905245	-0.14362	UNCHANGED	0.524807	-0.930142	DOWN
Sb02g033760.1	2	13.5105	1.80158e-06	Calcium-dependent lipid-binding (CaLB domain) family protein	14316.5	11063.4	10365	11915	2108.92	0.176997	8863.64	9055.83	7913.28	8610.92	611.768	0.0710456	21145.8	19062.7	20591.6	20266.7	1078.86	0.0532329	5826.08	5161.42	5497.84	5495.11	332.34	0.0604792	0.722696	-0.468538	UNCHANGED	0.27114	-1.88289	DOWN	0.638157	-0.648018	DOWN	0.461193	-1.11656	DOWN
Sb02g033930.1	5	29.6755	0.00538988	Ras-related small GTP-binding family protein	2803.02	2601.18	2331.8	2578.67	236.414	0.0916806	1839.79	1644.75	1680.84	1721.8	103.769	0.060268	2078.44	2148.16	2038.8	2088.47	55.3669	0.0265108	1520.08	1884.7	2114.96	1839.91	299.958	0.163028	0.667708	-0.58271	DOWN	0.880987	-0.182808	UNCHANGED	1.0686	0.0957226	UNCHANGED	0.713513	-0.486987	UNCHANGED
Sb02g033950.1	5	38.1878	0.000296337	ATPase, F1 complex, delta/epsilon subunit	22440.2	22244.5	19192.2	21292.3	1821.4	0.0855427	14848	14120	14493.4	14487.2	364.058	0.0251297	18120.1	14991.5	17311.1	16807.6	1623.98	0.0966221	12740.1	11732.3	9750.65	11407.7	1520.93	0.133325	0.680394	-0.555557	DOWN	0.678723	-0.559106	DOWN	0.787434	-0.344769	UNCHANGED	0.535766	-0.900326	DOWN
Sb02g034490.1	4	27.1752	0.00502139	Cysteine proteinases superfamily protein	14388.9	12039.1	11650.8	12693	1481.51	0.116719	17050.7	19324.2	19680	18684.9	1426.45	0.0763423	19367	18379.6	19647.5	19131.4	665.974	0.0348106	14324.8	7818.57	8279.03	10140.8	3630.74	0.358033	1.47207	0.557847	UP	0.530061	-0.915769	DOWN	0.542726	-0.881705	DOWN	0.798931	-0.323857	UNCHANGED
Sb02g034570.1	9	71.7545	1.62562e-06	ATPase, F1 complex, gamma subunit protein	32654.4	31666.2	30901.2	31740.6	878.971	0.0276923	19466	17686.5	18997	18716.5	922.307	0.0492777	35577	32176.2	31074.7	32942.6	2346.96	0.0712438	22776.9	20977	20962.7	21572.2	1043.31	0.0483637	0.589671	-0.762018	DOWN	0.654841	-0.610782	DOWN	1.15258	0.204862	UNCHANGED	0.679641	-0.557156	DOWN
Sb02g034630.1	4	21.81	2.38264e-07	Met-10+ like family protein / kelch repeat-containing protein	29347.5	25908.1	19167.1	24807.6	5178.66	0.208753	5594.89	4874.32	4411.4	4960.21	596.401	0.120237	42124.3	35915.7	39898	39312.7	3145.41	0.08001	8124.98	9181.84	8355.78	8554.2	555.67	0.0649588	0.199947	-2.32231	DOWN	0.217594	-2.20029	DOWN	1.72457	0.786233	UP	0.344822	-1.53608	DOWN
Sb02g034670.1	6	45.5986	0.00132301	endoribonuclease L-PSP family protein	2215.59	1666.93	3453.09	2445.21	914.951	0.374181	5707.66	5707.27	5183.34	5532.76	302.602	0.0546927	5747.49	5413.68	5499.51	5553.56	173.342	0.0312128	4560.77	4672.01	4792.24	4675	115.764	0.0247623	2.2627	1.17804	UP	0.841803	-0.248445	UNCHANGED	0.844968	-0.243031	UNCHANGED	1.91191	0.935011	UP
Sb02g034910.1	3	18.5776	7.1531e-06	Ankyrin repeat family protein	10693	9743.51	8598.47	9678.32	1048.79	0.108365	3566.11	4367.23	4274.01	4069.12	438.104	0.107666	8999.27	7536.11	7890.71	8142.03	763.266	0.0937439	4859.34	4530.81	4500.1	4630.08	199.138	0.0430096	0.420436	-1.25004	DOWN	0.568664	-0.814351	DOWN	1.13786	0.186323	UNCHANGED	0.478397	-1.06372	DOWN
Sb02g035460.3	3	22.9702	7.92999e-07	O-Glycosyl hydrolases family 17 protein	32627.9	26834.2	28612.9	29358.3	2967.92	0.101093	7070.1	7170.49	6928.51	7056.37	121.572	0.0172287	11838.1	11111.5	11667	11538.9	379.852	0.0329194	6687.59	6743.7	4650.34	6027.21	1192.74	0.197892	0.240353	-2.05677	DOWN	0.52234	-0.936938	DOWN	0.854152	-0.227436	UNCHANGED	0.205298	-2.28421	DOWN
Sb02g035610.1	13	140.127	4.70302e-10	photosystem II subunit Q-2	264253	263125	239791	255723	13809	0.054	80875.4	79025.4	77678.8	79193.2	1604.93	0.020266	208775	188451	196777	198001	10217	0.0516007	74471.2	71123.4	70731.2	72108.6	2055.45	0.028505	0.309683	-1.69113	DOWN	0.364183	-1.45727	DOWN	0.910541	-0.135205	UNCHANGED	0.281979	-1.82634	DOWN
Sb02g035650.1	3	38.9055	2.30845e-07	histone H2A 2	22849.3	25935.5	20730.5	23171.8	2617.42	0.112957	9167.77	9724.31	8919.87	9270.65	411.969	0.044438	18205.9	25533.9	20852.2	21530.7	3710.81	0.17235	4867.49	4498.56	4810.03	4725.36	198.506	0.0420086	0.400084	-1.32163	DOWN	0.219471	-2.1879	DOWN	0.509712	-0.972245	DOWN	0.203928	-2.29387	DOWN
Sb02g035880.1	5	27.4322	0.134011	vacuolar ATP synthase subunit H family protein	2534.59	2845.06	2675.41	2685.02	155.456	0.0578975	1811.34	2229.17	2908.52	2316.34	553.759	0.239066	1899.45	2016.97	2009.13	1975.18	65.7025	0.033264	3235.82	2201.77	2560.14	2665.91	525.074	0.196959	0.862692	-0.213083	UNCHANGED	1.3497	0.432642	UNCHANGED	1.15091	0.202778	UNCHANGED	0.992883	-0.010305	UNCHANGED
Sb02g035900.1	1	5.2498	1.94764e-05	F-box/RNI-like superfamily protein	591.154	595.221	465.958	550.778	73.4841	0.133419	880.937	828.077	1005.74	904.919	91.2285	0.100814	266.92	380.232	251.62	299.591	70.255	0.234503	983.73	1090.96	1146.63	1073.77	82.7983	0.0771098	1.64298	0.716317	UP	3.58413	1.84162	UP	1.18659	0.246828	UNCHANGED	1.94956	0.963145	UP
Sb02g036260.1	5	45.4101	7.67186e-05	light harvesting complex photosystem II	56649.9	52486.6	44015.6	51050.7	6438.4	0.126118	30117	28377.8	29409.6	29301.5	874.634	0.0298495	40233.2	37455.3	41262.1	39650.2	1969.22	0.0496648	33392	34119.6	34063.9	33858.5	404.986	0.0119611	0.573968	-0.800959	DOWN	0.85393	-0.227811	UNCHANGED	1.15552	0.208545	UNCHANGED	0.663232	-0.592414	DOWN
Sb02g036380.1	7	39.4745	0.13372	light-harvesting chlorophyll B-binding protein 3	4140.13	3443.68	8020.79	5201.53	2466.25	0.47414	4576.9	3445.03	4543.88	4188.6	644.165	0.15379	8802.88	6351.4	5956.35	7036.88	1542.11	0.219146	3599.53	4812.46	3925.4	4112.47	627.73	0.152641	0.805264	-0.312467	UNCHANGED	0.584417	-0.774931	UNCHANGED	0.981822	-0.0264659	UNCHANGED	0.790626	-0.338933	UNCHANGED
Sb02g036420.1	16	171.198	0.000496097	GTP binding Elongation factor Tu family protein	21069.8	15719.3	14688.7	17159.3	3425.59	0.199635	24710.3	23710	23692.6	24037.6	582.595	0.0242368	32545.5	29885.2	32038.9	31489.9	1412.55	0.0448573	24531	23584.9	24135.2	24083.7	475.168	0.0197298	1.40086	0.486308	UNCHANGED	0.764808	-0.386831	UNCHANGED	1.00192	0.0027624	UNCHANGED	1.40354	0.48907	UNCHANGED
Sb02g036590.1	8	44.1309	7.51642e-06	eukaryotic translation initiation factor 2 gamma subunit	575.314	887.351	671.49	711.385	159.798	0.224629	2759.1	2535.09	2754.28	2682.82	127.962	0.0476969	1522.74	1316.03	1339.81	1392.86	113.107	0.0812048	2897.85	2188.72	2456.83	2514.47	358.062	0.142401	3.77127	1.91505	UP	1.80525	0.852199	UP	0.937247	-0.0934995	UNCHANGED	3.53461	1.82155	UP
Sb02g037350.1	3	17.7708	8.53705e-08	osmotin 34	672.776	592.597	737.963	667.779	72.812	0.109036	420.575	472.346	477.385	456.769	31.446	0.0688444	1858.51	2044.04	1999.76	1967.44	96.8967	0.0492502	226.359	306.737	281.763	271.62	41.1377	0.151453	0.684012	-0.547907	DOWN	0.138058	-2.85666	DOWN	0.594656	-0.749874	DOWN	0.406752	-1.29778	DOWN
Sb02g037410.1	5	57.9455	3.30888e-07	photosystem I light harvesting complex gene 2	44011.5	32435.4	33355.4	36600.8	6434.34	0.175798	10392.3	10092.6	9728.26	10071.1	332.563	0.0330217	25652.7	23648.5	24185.6	24495.6	1037.44	0.042352	12006.8	12354.7	11900.4	12087.3	237.582	0.0196555	0.27516	-1.86166	DOWN	0.493448	-1.01903	DOWN	1.2002	0.263275	UNCHANGED	0.330247	-1.59838	DOWN
Sb02g037420.1	6	39.4025	3.75049e-06	Succinyl-CoA ligase, alpha subunit	2367.41	2611.32	2147.75	2375.49	231.888	0.0976166	3633.02	4111.49	3699.34	3814.62	259.231	0.0679573	5556.58	5016.77	4989.69	5187.68	319.764	0.061639	5141.6	4644.88	4730.25	4838.91	265.588	0.054886	1.60582	0.683311	UP	0.932769	-0.100409	UNCHANGED	1.26852	0.343144	UNCHANGED	2.03701	1.02645	UP
Sb02g037700.1	1	5.6961	2.57078e-05	ARM repeat superfamily protein	4710.01	6851.03	4506.79	5355.94	1298.76	0.24249	4041.68	3987.6	3968.67	3999.32	37.8885	0.00947374	3550.65	3103.27	2878.48	3177.47	342.17	0.107686	1550.49	1484.98	1148.83	1394.77	215.494	0.154502	0.746706	-0.421388	UNCHANGED	0.438955	-1.18785	DOWN	0.348751	-1.51973	DOWN	0.260415	-1.94112	DOWN
Sb02g038370.1	10	78.1215	9.06919e-05	Ribosomal protein S3Ae	1373.89	1600.64	1446.91	1473.81	115.739	0.0785305	1112.96	856.913	941.38	970.419	130.472	0.134449	1502.37	1543.88	1504.94	1517.06	23.2603	0.0153325	790.614	851.207	947.776	863.199	79.264	0.0918259	0.658441	-0.602874	DOWN	0.568994	-0.813515	DOWN	0.889511	-0.168915	UNCHANGED	0.585691	-0.771789	DOWN
Sb02g038380.1	5	36.8765	2.95188e-05	Ribosomal protein S3Ae	736.562	1342.38	694.762	924.568	362.439	0.392009	2123.59	2725.35	2240.88	2363.27	319.008	0.134986	107.685	312.107	216.439	212.077	102.28	0.48228	172.199	110.275	101.948	128.141	38.3821	0.29953	2.55608	1.35394	UP	0.604219	-0.726857	DOWN	0.0542218	-4.20498	DOWN	0.138595	-2.85105	DOWN
Sb02g038770.1	9	77.8052	0.262121	reversibly glycosylated polypeptide 1	2215.85	1935.61	1687.91	1946.45	264.134	0.1357	1695.33	1706.32	1780.28	1727.31	46.2015	0.0267477	1742.58	1929.07	1577.22	1749.62	176.028	0.100609	1911.44	1908.09	1997.36	1938.96	50.5997	0.0260963	0.887412	-0.172323	UNCHANGED	1.10822	0.148241	UNCHANGED	1.12253	0.16676	UNCHANGED	0.996151	-0.00556338	UNCHANGED
Sb02g039000.1	2	12.0353	0.00144957	probable small nuclear ribonucleoprotein G	646.689	793.067	280.418	573.391	264.067	0.460536	1074.67	1133.86	653.281	953.937	262.052	0.274706	101.871	211.658	120.532	144.687	58.7445	0.406011	675.079	632.949	487.274	598.434	98.5452	0.164672	1.66368	0.734374	UP	4.13606	2.04826	UP	0.627331	-0.672702	DOWN	1.04367	0.0616724	UNCHANGED
Sb02g039020.1	2	11.3962	0.90166	Stress responsive alpha-beta barrel domain protein	3165.18	3005.06	5900.68	4023.64	1627.54	0.404494	4771.46	3785.41	5256.08	4604.32	749.446	0.16277	4724.6	4112.65	4072.63	4303.3	365.409	0.0849138	2690.67	4952.22	5738.59	4460.49	1582.34	0.354746	1.14432	0.194485	UNCHANGED	1.03653	0.051761	UNCHANGED	0.968764	-0.0457834	UNCHANGED	1.10857	0.148702	UNCHANGED
Sb02g039090.1	5	44.4865	6.8729e-06	Ribosomal protein L18e/L15 superfamily protein	12679.6	10926.1	15300.4	12968.7	2201.46	0.169752	5111.17	3155.63	3794.66	4020.49	997.137	0.248014	14775.3	13942.1	14642.5	14453.3	447.643	0.0309717	2741.38	3843.6	3144.64	3243.2	557.68	0.171953	0.310014	-1.68959	DOWN	0.224392	-2.15591	DOWN	0.80667	-0.30995	UNCHANGED	0.250079	-1.99954	DOWN
Sb02g039120.1	1	5.3829	0.017733	Protein of unknown function (DUF1677)	4746.65	4281.97	3220.99	4083.2	782.01	0.191519	5300.65	5252.72	5349.23	5300.87	48.2525	0.00910276	3925.65	3564.95	3740.76	3743.78	180.37	0.0481786	4538.29	4584.47	4268.1	4463.62	170.894	0.038286	1.29821	0.376527	UNCHANGED	1.19228	0.253718	UNCHANGED	0.842055	-0.248014	UNCHANGED	1.09317	0.128513	UNCHANGED
Sb02g039166.1	7	60.7688	0.0128569	Translation elongation factor EF1B/ribosomal protein S6 family protein	30744.8	29582.5	22075.4	27467.6	4705.75	0.17132	24779.9	26308.5	25445.1	25511.2	766.444	0.0300435	23690.1	23072.2	24765.9	23842.7	857.069	0.0359468	20281.4	17992.1	19561.3	19278.3	1170.57	0.0607198	0.928775	-0.106599	UNCHANGED	0.80856	-0.306573	UNCHANGED	0.755679	-0.404154	UNCHANGED	0.701856	-0.510753	DOWN
Sb02g039340.1	3	18.7153	0.0319986	alanine aminotransferase 2	1849.72	1783.63	1520.7	1718.01	174.044	0.101306	2813.7	2964.52	1910.74	2562.99	569.877	0.222349	2506.95	2598.04	2368.15	2491.04	115.769	0.046474	3789.6	2494.4	2583.76	2955.92	723.37	0.244719	1.49183	0.577085	UP	1.18662	0.246858	UNCHANGED	1.15331	0.205782	UNCHANGED	1.72055	0.782866	UP
Sb02g039650.2	10	65.3082	0.112111	Ribosomal protein S6e	6499.46	5492.16	7437.43	6476.35	972.839	0.150214	7825.46	7487.91	7278.42	7530.6	276.009	0.0366517	7085.35	7329.16	7110.61	7175.04	134.073	0.018686	6021.39	6429.54	6792.39	6414.44	385.72	0.0601331	1.16278	0.217583	UNCHANGED	0.893994	-0.161663	UNCHANGED	0.851784	-0.23144	UNCHANGED	0.990441	-0.0138576	UNCHANGED
Sb02g040120.1	11	73.9225	2.19807e-05	Ribosomal protein S4	19951.8	18932.5	15942.9	18275.7	2083.56	0.114007	9769.38	10702.2	9987.99	10153.2	487.837	0.0480477	15044.3	14087	14744.9	14625.4	489.69	0.0334821	10313.1	9255.91	8602.42	9390.47	863.229	0.0919261	0.555555	-0.847999	DOWN	0.642066	-0.639207	DOWN	0.92488	-0.112663	UNCHANGED	0.513821	-0.960661	DOWN
Sb02g040190.1	2	11.3065	0.0185967	malate dehydrogenase	490.517	718.965	898.514	702.665	204.486	0.291015	1725.71	1335.43	1055.19	1372.11	336.761	0.245433	829.411	920.658	827.874	859.314	53.1309	0.0618295	748.294	838.143	597.263	727.9	121.728	0.167232	1.95272	0.965487	UP	0.847071	-0.239446	UNCHANGED	0.530497	-0.914584	DOWN	1.03591	0.0509028	UNCHANGED
Sb02g040270.1	1	7.5107	7.9367e-05	uncharacterized	7654.16	7679.97	6558.24	7297.46	640.312	0.0877446	5668.57	5118.39	4522.18	5103.05	573.35	0.112354	6035.85	5927.95	5588.46	5850.75	233.467	0.0399038	4054.58	3430.94	3641.97	3709.16	317.201	0.0855183	0.699292	-0.516034	DOWN	0.633963	-0.657529	DOWN	0.726852	-0.460266	UNCHANGED	0.508282	-0.9763	DOWN
Sb02g040700.1	4	23.9759	0.000184122	U5 small nuclear ribonucleoprotein helicase, putative	13682.8	14493.9	15061	14412.5	692.697	0.0480621	8748.48	8935.66	9364.03	9016.06	315.555	0.0349992	8708.05	12588.5	11739.6	11012	2039.97	0.185249	6671.29	4852.74	4568.56	5364.2	1140.86	0.21268	0.62557	-0.676757	DOWN	0.487121	-1.03765	DOWN	0.59496	-0.749135	DOWN	0.372189	-1.42589	DOWN
Sb02g040710.1	1	5.751	7.2878e-07	Peroxidase superfamily protein	727.431	690.832	620.398	679.554	54.4003	0.0800529	1610.95	1744.59	1823.69	1726.41	107.527	0.0622835	1617.65	1436.41	1425.01	1493.02	108.079	0.0723894	1514.9	1632.89	1744.36	1630.71	114.747	0.0703659	2.54051	1.34512	UP	1.09222	0.127268	UNCHANGED	0.944569	-0.0822719	UNCHANGED	2.39968	1.26284	UP
Sb02g040810.1	4	22.2188	0.000113615	xylulose kinase-2	3325.83	2926.87	2802.11	3018.27	273.56	0.0906347	1861.37	1747.91	1901.12	1836.8	79.5072	0.0432857	2749.44	2751.78	2527.52	2676.25	128.809	0.0481306	2131.5	2000.23	1730.89	1954.21	204.236	0.104511	0.608561	-0.716526	DOWN	0.730204	-0.453628	UNCHANGED	1.06392	0.0893878	UNCHANGED	0.647459	-0.627139	DOWN
Sb02g040870.1	3	18.1275	6.78912e-05	GroES-like family protein	1860.38	2122.45	2456.95	2146.6	299.016	0.139298	7135.92	5580.27	5295.88	6004.03	990.512	0.164975	1885.33	1888.88	1216.72	1663.64	387.052	0.232653	5666.17	5148.65	4024.84	4946.55	839.123	0.169638	2.797	1.48388	UP	2.97333	1.57208	UP	0.823873	-0.279506	UNCHANGED	2.30437	1.20437	UP
Sb02g040990.1	5	36.9893	0.000809414	20S proteasome alpha subunit G1	4525.92	3367.96	5380.28	4424.72	1009.97	0.228256	8794.32	7628.17	8054.5	8159	590.057	0.0723198	8471.16	8300.75	7965.36	8245.75	257.343	0.0312091	7113.83	8222.98	7742.66	7693.15	556.23	0.0723019	1.84396	0.882807	UP	0.932984	-0.100076	UNCHANGED	0.942904	-0.0848169	UNCHANGED	1.73868	0.79799	UP
Sb02g041180.1	4	23.9101	4.35627e-06	51 kDa subunit of complex I	2792.87	2719.8	3427.47	2980.05	389.195	0.1306	6707.63	5703.15	6942.07	6450.95	658.14	0.102022	2998.43	2729.06	2845.91	2857.8	135.078	0.0472663	6108.5	6225.74	5577.72	5970.65	345.305	0.0578336	2.16472	1.11418	UP	2.08925	1.06298	UP	0.925546	-0.111623	UNCHANGED	2.00354	1.00255	UP
Sb02g042050.1	12	107.446	0.000102878	Glutathione S-transferase, C-terminal-like;Translation elongation factor EF1B/ribosomal protein S6	23861.5	21947.9	23403.2	23070.9	999.129	0.0433069	27561.9	26983.4	27621.2	27388.8	352.363	0.0128652	23213.2	21002.9	21204.3	21806.8	1222.11	0.0560425	21274.1	20995.8	20345.3	20871.8	476.69	0.022839	1.18716	0.247515	UNCHANGED	0.95712	-0.0632285	UNCHANGED	0.762053	-0.392036	UNCHANGED	0.904679	-0.144522	UNCHANGED
Sb02g042340.2	3	16.5593	0.00126751	xylose isomerase family protein	1009.75	1461.12	1021.14	1164	257.378	0.221115	1081.8	1382.17	825.99	1096.65	278.387	0.253851	951.329	763.617	1116.8	943.917	176.71	0.187209	326.675	513.591	338.441	392.902	104.685	0.266441	0.942141	-0.0859852	UNCHANGED	0.416246	-1.26449	DOWN	0.358274	-1.48087	DOWN	0.337544	-1.56685	DOWN
Sb02g042550.1	3	18.1302	8.88148e-05	Rubber elongation factor protein (REF)	1599.74	1540.2	1632.34	1590.76	46.7214	0.0293705	2600.38	2706.06	2869.79	2725.41	135.744	0.0498067	1784.18	2766.32	2800.81	2450.43	577.255	0.235572	4481.12	4438.03	5070.42	4663.19	353.328	0.0757695	1.71328	0.776758	UP	1.90301	0.928281	UP	1.71101	0.774845	UP	2.93143	1.5516	UP
Sb02g042710.1	7	50.3683	0.000114467	Ribosomal L22e protein family	19672.6	16229.9	19303.6	18402	1890.14	0.102714	10382.5	11946.9	10642.1	10990.5	838.386	0.0762827	17652.1	16827.6	15793.7	16757.8	931.188	0.0555674	13183.3	11573.2	11782.7	12179.7	875.405	0.071874	0.597245	-0.743605	DOWN	0.726808	-0.460353	UNCHANGED	1.1082	0.148222	UNCHANGED	0.661869	-0.595383	DOWN
Sb02g042850.1	5	49.1945	2.95347e-06	Peroxidase superfamily protein	30618.5	29665.4	26291.7	28858.5	2273.44	0.0787788	13707.7	10695.2	12483.5	12295.4	1515.04	0.123219	22859.8	19485.6	20820.2	21055.2	1699.35	0.0807094	10665.5	10384.6	9038.33	10029.5	869.789	0.0867232	0.426059	-1.23087	DOWN	0.476342	-1.06993	DOWN	0.815708	-0.293875	UNCHANGED	0.34754	-1.52475	DOWN
Sb02g042860.1	3	38.0518	5.32549e-08	Peroxidase superfamily protein	26984.5	26345.6	21949.7	25093.3	2741.06	0.109235	10030.7	9150.51	9610.31	9597.17	440.24	0.0458718	27327.9	27731.4	24399.8	26486.4	1818.28	0.0686495	7963.5	8226.03	8546.61	8245.38	292.032	0.0354177	0.38246	-1.38662	DOWN	0.311307	-1.68359	DOWN	0.859147	-0.219023	UNCHANGED	0.328589	-1.60564	DOWN
Sb02g042960.1	4	26.1705	0.0022105	Melibiase family protein	6424.26	6797.23	8553.38	7258.29	1136.98	0.156645	8419.81	6970.08	7242.65	7544.18	770.468	0.102127	8691.69	7982.71	7371.2	8015.2	660.845	0.0824489	4146.2	4169.89	5448.05	4588.05	744.879	0.162352	1.03939	0.0557347	UNCHANGED	0.572418	-0.804859	DOWN	0.608157	-0.717484	DOWN	0.632111	-0.66175	DOWN
Sb02g043220.1	6	39.7005	0.341565	hydroxyproline-rich glycoprotein family protein	257.036	262.643	234.821	251.5	14.7138	0.0585041	606.245	211.925	411.854	410.008	197.166	0.480884	306.528	347.492	397.237	350.419	45.4253	0.129631	329.458	359.088	380.614	356.387	25.6845	0.0720692	1.63025	0.705092	UNCHANGED	1.01703	0.0243608	UNCHANGED	0.869219	-0.202208	UNCHANGED	1.41704	0.502884	UP
Sb02g043230.1	7	55.7682	3.07202e-06	hydroxyproline-rich glycoprotein family protein	24438.5	15466.7	18791.8	19565.7	4535.67	0.231818	6274.67	5955.75	6393.75	6208.06	226.475	0.0364808	21306.5	19552.4	18968.9	19942.6	1216.72	0.061011	7621.48	6848.12	6905.07	7124.89	430.999	0.060492	0.317293	-1.65611	DOWN	0.35727	-1.48491	DOWN	1.14768	0.198727	UNCHANGED	0.364153	-1.45738	DOWN
Sb02g043440.1	6	39.4946	0.583242	TCP-1/cpn60 chaperonin family protein	3728.86	4715.3	2462.1	3635.42	1129.5	0.310694	2348.73	2940.65	2840.74	2710.04	316.865	0.116923	2300.85	2986.08	3096.73	2794.55	431.129	0.154275	4092.19	2358.91	2012.52	2821.21	1114.25	0.394954	0.745454	-0.423809	UNCHANGED	1.00954	0.0136943	UNCHANGED	1.04102	0.0579996	UNCHANGED	0.776033	-0.365809	UNCHANGED
Sb02g043510.1	8	83.4954	6.18916e-07	calmodulin 5	65399.4	66674.7	66659.5	66244.5	731.93	0.0110489	21501.2	27030.4	21549.5	23360.4	3178.46	0.136062	41279.1	34618.5	36970.1	37622.6	3377.9	0.089784	19569	17563.5	16126.1	17752.9	1729.21	0.0974048	0.352638	-1.50374	DOWN	0.471867	-1.08355	DOWN	0.759957	-0.39601	UNCHANGED	0.26799	-1.89975	DOWN
Sb02g043840.1	7	41.3487	0.0218421	regulatory particle AAA-ATPase 2A	7519.94	5934.82	8564.04	7339.6	1323.86	0.180372	9994.41	11353.9	10148.6	10499	744.402	0.0709022	8988.31	10214.9	9010.99	9404.72	701.694	0.0746108	9682.47	8385.14	9074.16	9047.26	649.083	0.0717436	1.43046	0.516478	UP	0.961991	-0.0559041	UNCHANGED	0.861727	-0.214698	UNCHANGED	1.23266	0.30178	UNCHANGED
Sb02g044060.1	10	117.82	3.35571e-06	ascorbate peroxidase 1	145284	135291	138629	139735	5087.71	0.0364098	127934	127647	123723	126435	2352.73	0.0186082	117195	110858	117093	115049	3629.94	0.0315513	99343.7	101965	96767.8	99358.8	2598.52	0.0261529	0.904821	-0.144295	UNCHANGED	0.863623	-0.211526	UNCHANGED	0.785849	-0.347676	UNCHANGED	0.711053	-0.491971	UNCHANGED
Sb03g000440.1	6	39.1945	0.00289189	Nucleic acid-binding, OB-fold-like protein	15066.2	14541.9	12197.4	13935.2	1527.61	0.109623	7373.47	11574.4	10547.1	9831.65	2189.94	0.222744	16142.2	14019.7	14250.9	14804.3	1164.48	0.0786584	9148.41	6449.69	6872.23	7490.11	1451.59	0.1938	0.705527	-0.503227	DOWN	0.505943	-0.982954	DOWN	0.761837	-0.392447	UNCHANGED	0.537496	-0.895674	DOWN
Sb03g000700.1	8	73.0836	2.12448e-07	plasma-membrane associated cation-binding protein 1	72885.5	67769.5	61194.1	67283	5860.85	0.0871074	34026.2	36052.9	34874.9	34984.7	1017.84	0.0290938	49199.3	47144.8	44477.5	46940.5	2367.53	0.0504367	19739.2	20715.7	23357.9	21270.9	1872.11	0.0880128	0.519963	-0.94352	DOWN	0.453147	-1.14195	DOWN	0.608007	-0.717839	DOWN	0.316141	-1.66136	DOWN
Sb03g000850.1	2	22.436	0.000186823	Phosphorylase superfamily protein	4888.63	5575.94	6643.25	5702.61	884.143	0.155042	11888.2	8125.56	10763.5	10259.1	1931.39	0.188261	6886.25	9235.02	8693.98	8271.75	1229.99	0.148698	14969	17842.8	17886.9	16899.6	1672.05	0.0989402	1.79902	0.847212	UP	2.04305	1.03072	UP	1.64728	0.720082	UP	2.96348	1.56729	UP
Sb03g001085.1	6	37.4822	0.000138515	RAB GTPase homolog G3D	9752.19	5672.27	5219.31	6881.26	2496.6	0.362811	3076.67	4137.15	2833.29	3349.03	693.292	0.207012	5547.86	6224.18	5910.1	5894.05	338.446	0.0574216	1607.5	1877.15	1686.89	1723.85	138.574	0.0803866	0.486689	-1.03893	DOWN	0.292473	-1.77363	DOWN	0.51473	-0.958112	DOWN	0.250514	-1.99704	DOWN
Sb03g001240.1	6	34.5264	1.71369e-05	Class II aminoacyl-tRNA and biotin synthetases superfamily protein	14787.2	14178.8	10133.6	13033.2	2529.47	0.19408	6593.97	6493.47	6551.94	6546.46	50.4742	0.00771015	11279.4	11195.6	10957.7	11144.2	166.926	0.0149786	5420.51	5159.25	5306.07	5295.28	130.966	0.0247326	0.502292	-0.993401	DOWN	0.475158	-1.07352	DOWN	0.808876	-0.306009	UNCHANGED	0.406292	-1.29941	DOWN
Sb03g001290.1	6	55.4624	0.0018466	ribosomal protein S15A	70263.3	59174.9	67494.8	65644.4	5771.16	0.0879156	63026.6	57918.2	55700	58881.6	3757.14	0.0638084	72300.4	65239.9	65187.6	67576	4091.58	0.0605479	50949.9	50416.9	45730	49032.2	2872.24	0.0585785	0.896979	-0.156854	UNCHANGED	0.725587	-0.462779	UNCHANGED	0.832726	-0.264086	UNCHANGED	0.746938	-0.42094	UNCHANGED
Sb03g002080.1	1	6.9203	0.416449	Protein of unknown function, DUF538	1467.51	1280.26	1203.38	1317.05	135.853	0.10315	1169.42	1227.76	1196.9	1198.03	29.1845	0.0243605	1414.3	1038.11	992.014	1148.14	231.647	0.201758	1223.85	1044.2	1134.95	1134.33	89.8242	0.0791869	0.909627	-0.136653	UNCHANGED	0.987971	-0.0174587	UNCHANGED	0.946834	-0.0788159	UNCHANGED	0.861266	-0.215469	UNCHANGED
Sb03g002090.1	5	32.938	0.000115886	SOUL heme-binding family protein	16454	14400.6	12167.7	14340.8	2143.78	0.149488	13799.4	13315.6	12365.8	13160.3	729.323	0.0554186	14361.5	14475	12378.9	13738.5	1178.82	0.0858039	7857.91	7388.87	7769.83	7672.2	249.293	0.032493	0.91768	-0.123937	UNCHANGED	0.558446	-0.84051	DOWN	0.582983	-0.778475	DOWN	0.534992	-0.902412	DOWN
Sb03g002370.1	5	46.8533	0.000926109	Peroxidase superfamily protein	7930.28	14373	10519.3	10940.8	3241.96	0.296317	2672.65	2351.04	1635.28	2219.66	531.019	0.239235	3992.48	5944.35	5561.26	5166.03	1034.22	0.200196	4070.47	1909.84	3436.94	3139.08	1110.68	0.353825	0.202878	-2.30132	DOWN	0.607639	-0.718714	DOWN	1.41422	0.500005	UP	0.286914	-1.80131	DOWN
Sb03g002420.1	7	53.3439	0.746924	Ribosomal L5P family protein	14665.1	8601.83	14704.7	12657.2	3512.12	0.27748	11385.8	17841	15744.2	14990.3	3292.98	0.219674	15925.9	12547.4	13350.1	13941.1	1765.1	0.126612	13667.4	14247	13310.8	13741.7	472.514	0.0343853	1.18433	0.244072	UNCHANGED	0.985699	-0.0207813	UNCHANGED	0.916707	-0.125467	UNCHANGED	1.08568	0.118605	UNCHANGED
Sb03g002780.1	10	63.2399	4.30108e-07	Coatomer, alpha subunit	33633.2	31687.6	26075.6	30465.5	3924.25	0.12881	87259.4	89280.1	82060.6	86200	3724.54	0.0432081	47372.9	46749.4	45221.2	46447.8	1107.07	0.0238347	74809.8	78391.7	81990.4	78397.3	3590.34	0.0457967	2.82943	1.50051	UP	1.68786	0.755193	UP	0.909481	-0.136884	UNCHANGED	2.57332	1.36363	UP
Sb03g002980.1	2	11.1423	0.00866292	regulatory protein (NPR1)	768.512	593.184	1134.65	832.114	276.278	0.332019	658.218	578.107	750.859	662.394	86.4519	0.130514	934.434	770.788	713.882	806.368	114.5	0.141995	393.182	380.44	456.08	409.901	40.4965	0.0987959	0.796038	-0.32909	UNCHANGED	0.50833	-0.976163	DOWN	0.618817	-0.692415	DOWN	0.492602	-1.02151	DOWN
Sb03g003160.1	3	19.1942	0.000266806	Insulinase (Peptidase family M16) protein	7608.7	6283.54	6115.72	6669.32	817.843	0.122628	8275.1	7878.93	8107.3	8087.11	198.855	0.0245891	5005.16	4763.3	5367.65	5045.37	304.179	0.0602887	8143.65	8774.09	7383.4	8100.38	696.356	0.0859658	1.21258	0.278084	UNCHANGED	1.60551	0.683029	UP	1.00164	0.00236548	UNCHANGED	1.21457	0.28045	UNCHANGED
Sb03g003220.1	16	112.734	0.0835154	NADP-malic enzyme 4	680.213	765.698	439.908	628.606	168.915	0.268713	1059.85	1338.85	914.323	1104.34	215.733	0.19535	617.332	821.55	681.064	706.649	104.485	0.14786	1131.14	629.403	783.034	847.86	257.075	0.303205	1.75681	0.812958	UNCHANGED	1.19983	0.262833	UNCHANGED	0.767752	-0.381288	UNCHANGED	1.34879	0.43167	UNCHANGED
Sb03g003230.1	13	97.9262	2.77178e-08	NADP-malic enzyme 4	8928.23	9805.1	8658.55	9130.63	599.475	0.0656555	2007.41	1941.11	1687.24	1878.59	168.994	0.0899582	7944.2	10776.6	10059	9593.29	1472.54	0.153497	1957.24	2039.05	1987.22	1994.5	41.3881	0.0207511	0.205746	-2.28106	DOWN	0.207906	-2.266	DOWN	1.0617	0.0863799	UNCHANGED	0.218441	-2.19468	DOWN
Sb03g003250.1	11	59.8944	0.000261969	eukaryotic translation initiation factor 3A	8418.61	8695	6253.92	7789.18	1336.73	0.171614	10077.4	11238.4	10661.3	10659	580.501	0.0544609	5281.29	5116.19	5701.33	5366.27	301.681	0.056218	8782.59	7980.54	8763.56	8508.89	457.67	0.0537873	1.36844	0.452533	UNCHANGED	1.58563	0.665052	UP	0.79828	-0.325033	UNCHANGED	1.0924	0.1275	UNCHANGED
Sb03g003280.1	5	35.4067	1.80861e-05	cytokinin oxidase 4	6803.74	7120.1	5319.12	6414.32	961.57	0.14991	6193.31	5778.41	6166.76	6046.16	232.258	0.0384142	9250.29	9886.12	9097.24	9411.22	418.336	0.0444508	3846.9	4057.9	4187.38	4030.73	171.858	0.042637	0.942603	-0.0852772	UNCHANGED	0.42829	-1.22334	DOWN	0.666659	-0.584978	DOWN	0.628395	-0.670255	DOWN
Sb03g003390.1	6	35.9576	0.0185748	HXXXD-type acyl-transferase family protein	5976.81	6830.18	5269.37	6025.45	781.546	0.129707	8548.1	7255.82	7691.33	7831.75	657.484	0.0839511	5140.21	6082.8	6265.63	5829.54	603.942	0.1036	6385.19	6198.13	6345.37	6309.56	98.5337	0.0156166	1.29978	0.378265	UNCHANGED	1.08234	0.114157	UNCHANGED	0.805639	-0.311794	UNCHANGED	1.04715	0.0664709	UNCHANGED
Sb03g004000.1	4	23.0559	0.00844612	Pyridoxal phosphate (PLP)-dependent transferases superfamily protein	4537.61	4899.38	3645.53	4360.84	645.344	0.147986	4782.77	3897.76	2423.37	3701.3	1191.91	0.322024	3213.87	3263.06	3753.45	3410.12	298.34	0.0874865	2369.33	1723.83	1580.14	1891.1	420.346	0.222275	0.848758	-0.236575	UNCHANGED	0.554555	-0.850597	DOWN	0.51093	-0.968804	DOWN	0.433655	-1.20538	DOWN
Sb03g004100.1	5	26.843	0.0318168	Thiamine pyrophosphate dependent pyruvate decarboxylase family protein	777.792	615.344	1075.21	822.782	233.212	0.283443	1296.57	1702.98	1562.66	1520.74	206.425	0.13574	1602.92	1405.51	1371.79	1460.07	124.851	0.0855102	1755.62	996.861	1028.57	1260.35	429.211	0.340549	1.84829	0.886189	UP	0.863211	-0.212214	UNCHANGED	0.828776	-0.270946	UNCHANGED	1.53182	0.615243	UP
Sb03g004270.1	12	90.0338	0.000135809	FAD/NAD(P)-binding oxidoreductase	18594.6	15819.2	17994.8	17469.5	1460.34	0.0835932	15805.8	16685	17662.2	16717.7	928.651	0.055549	21721.4	23610.2	25285.5	23539	1783.14	0.0757524	14768.6	13985.6	12995.4	13916.5	888.641	0.063855	0.956961	-0.0634683	UNCHANGED	0.591212	-0.758253	DOWN	0.832445	-0.264573	UNCHANGED	0.796617	-0.328041	UNCHANGED
Sb03g004390.2	12	79.9197	7.39491e-05	phospholipase D alpha 1	30192.4	27898.5	30330.1	29473.6	1365.88	0.0463426	27568.6	25258.4	25748.5	26191.8	1217.23	0.0464737	39294.3	34142	36090.8	36509	2601.47	0.0712555	25860.7	25191.5	24547.6	25199.9	656.58	0.0260548	0.888652	-0.170309	UNCHANGED	0.690239	-0.534833	DOWN	0.962131	-0.0556954	UNCHANGED	0.855	-0.226004	UNCHANGED
Sb03g004560.1	2	15.106	2.61486e-05	photosystem I subunit l	17063.9	21003.3	13753.9	17273.7	3629.26	0.210103	4903.99	4872.12	4510.05	4762.05	218.824	0.0459517	5350.42	6025.79	4752.74	5376.32	636.921	0.118468	9479.84	6721.08	8233.64	8144.85	1381.52	0.169619	0.275682	-1.85892	DOWN	1.51495	0.599271	UP	1.71037	0.774305	UP	0.471517	-1.08462	DOWN
Sb03g004730.1	1	5.2862	0.0283315	photosystem II subunit X	2650.49	2091.43	1768.03	2169.98	446.443	0.205736	3480.57	3277.7	3059.9	3272.72	210.38	0.0642827	3045.68	2294.08	2636.57	2658.78	376.293	0.141528	2676.55	2235.49	2374.12	2428.72	225.541	0.0928643	1.50818	0.592806	UP	0.913472	-0.130567	UNCHANGED	0.74211	-0.430296	UNCHANGED	1.11923	0.162511	UNCHANGED
Sb03g005190.1	8	44.3431	0.213711	TCP-1/cpn60 chaperonin family protein	5905.17	7029.41	4728.41	5887.66	1150.6	0.195426	5310.13	5792.04	6483.15	5861.77	589.606	0.100585	6248.52	6555.24	6729.46	6511.07	243.495	0.037397	4981.24	5193.59	5466.02	5213.62	243.008	0.0466102	0.995603	-0.00635752	UNCHANGED	0.800731	-0.32061	UNCHANGED	0.889427	-0.169052	UNCHANGED	0.885516	-0.17541	UNCHANGED
Sb03g005360.1	2	12.4494	0.00744238	serine carboxypeptidase-like 26	4210.73	4215.07	3344.92	3923.58	501.134	0.127724	3236.66	3149.21	3324.23	3236.7	87.5067	0.0270358	5911.65	5082.4	5107.51	5367.19	471.683	0.0878828	4412.54	3289.51	4685.01	4129.02	739.694	0.179145	0.824936	-0.277646	UNCHANGED	0.769308	-0.378366	UNCHANGED	1.27569	0.351276	UNCHANGED	1.05236	0.0736299	UNCHANGED
Sb03g006130.1	11	108.192	0.00970958	triosephosphate isomerase	63451.2	51585.8	80854.9	65297.3	14721.6	0.225456	95934.1	101486	99931.5	99117.3	2864.22	0.0288973	97972.1	86762.3	85849.1	90194.5	6751.08	0.0748502	73724.3	76743.2	77097.1	75854.9	1853.61	0.0244363	1.51794	0.602113	UP	0.841014	-0.249798	UNCHANGED	0.765304	-0.385895	UNCHANGED	1.16168	0.216218	UNCHANGED
Sb03g006310.1	8	49.7528	1.67342e-08	Tetratricopeptide repeat (TPR)-like superfamily protein	14654.5	13640.6	11659.7	13318.3	1523.21	0.11437	3471.43	3434.37	3252.52	3386.11	117.162	0.0346008	16421	15561.1	16420.1	16134.1	496.194	0.0307544	6030.15	5146.86	5431.08	5536.03	450.899	0.081448	0.254245	-1.97571	DOWN	0.343127	-1.54319	DOWN	1.63493	0.709225	UP	0.415672	-1.26648	DOWN
Sb03g006580.1	3	15.9081	1.50968e-05	AAA-type ATPase family protein	3887.81	3297.45	3612.56	3599.27	295.401	0.0820724	1298.87	1323.83	1502.27	1374.99	110.931	0.0806778	1034.18	889.896	1254.85	1059.64	183.805	0.17346	1399.87	1643.13	1902.83	1648.61	251.521	0.152566	0.382019	-1.38828	DOWN	1.55582	0.637673	UP	1.199	0.261827	UNCHANGED	0.458039	-1.12646	DOWN
Sb03g006610.1	3	19.4267	0.0183875	Translation protein SH3-like family protein	22019.3	25058.4	16630.9	21236.2	4267.98	0.200977	11501.3	18942.2	11618.3	14020.6	4262.65	0.304027	10104.2	12103.4	11609.5	11272.4	1041.37	0.0923825	13702.2	14127.6	14157.5	13995.8	254.672	0.0181964	0.660223	-0.598974	DOWN	1.2416	0.312197	UNCHANGED	0.998227	-0.00255968	UNCHANGED	0.659053	-0.601534	DOWN
Sb03g006650.1	1	5.486	6.3595e-09	Octicosapeptide/Phox/Bem1p family protein	9163.06	8244.94	7741.93	8383.31	720.601	0.0859566	4103.02	4276.74	4265.98	4215.25	97.3429	0.023093	21697.9	23466.4	26359.3	23841.2	2353.17	0.0987018	13871.7	13904.1	13600.4	13792.1	166.753	0.0120905	0.502814	-0.991903	DOWN	0.578497	-0.789617	DOWN	3.27195	1.71015	UP	1.64518	0.718248	UP
Sb03g007190.1	1	5.6199	1.0935e-07	Signal peptidase subunit	5531.94	4900.73	4006.28	4812.98	766.607	0.159279	1048.68	1127.41	996.105	1057.4	66.0863	0.062499	7916.65	7304.06	7654.77	7625.16	307.365	0.0403093	2172.83	1994.5	2593.24	2253.52	307.422	0.136418	0.219697	-2.18641	DOWN	0.295538	-1.75859	DOWN	2.13119	1.09166	UP	0.468218	-1.09475	DOWN
Sb03g008050.1	6	49.5381	5.15728e-05	Aldolase superfamily protein	3401.9	2684.76	4482.66	3523.11	905.058	0.256892	9097.76	9952.95	10363.5	9804.73	645.75	0.065861	8194.96	8255.63	8081.8	8177.46	88.2274	0.0107891	7988.6	8675.67	7969.26	8211.18	402.38	0.049004	2.78298	1.47663	UP	1.00412	0.00593566	UNCHANGED	0.837471	-0.255889	UNCHANGED	2.33066	1.22074	UP
Sb03g008760.1	10	79.6942	6.30799e-06	NmrA-like negative transcriptional regulator family protein	28085	24079.9	24261.6	25475.5	2261.72	0.0887802	52552	49358.9	50811.3	50907.4	1598.74	0.0314049	35305.5	29687.7	32046.1	32346.4	2820.91	0.0872092	31613	31439.5	31197.3	31416.6	208.798	0.00664609	1.99829	0.998765	UP	0.971254	-0.0420787	UNCHANGED	0.617133	-0.696347	DOWN	1.23321	0.302418	UNCHANGED
Sb03g008870.1	5	39.1169	0.0212934	hydroxyproline-rich glycoprotein family protein	19060	17483.5	15505.2	17349.5	1781.17	0.102664	19000.5	20199.3	20304.9	19834.9	724.527	0.0365279	20222.9	17656	17919.3	18599.4	1412.11	0.0759223	15697.7	15534.7	16495.2	15909.2	513.995	0.032308	1.14325	0.193143	UNCHANGED	0.855361	-0.225394	UNCHANGED	0.802082	-0.318178	UNCHANGED	0.916982	-0.125035	UNCHANGED
Sb03g009010.2	1	6.9249	5.99636e-07	CCR-like	792.027	708.337	776.518	758.961	44.5221	0.058662	277.229	350.524	359.612	329.122	45.1694	0.137242	1602.53	1555.81	1753.13	1637.16	103.116	0.0629848	722.118	558.496	655.089	645.234	82.2548	0.127481	0.433648	-1.2054	DOWN	0.394118	-1.3433	DOWN	1.96047	0.971202	UP	0.850155	-0.234202	UNCHANGED
Sb03g009210.1	8	70.8557	0.00360838	ribosomal protein 5B	2002.82	1886.08	2133.77	2007.56	123.915	0.0617242	1100	525.854	900.591	842.148	291.501	0.346139	1042.66	1138.1	1140.12	1106.96	55.6902	0.0503093	1147.65	1132.74	1343.2	1207.86	117.441	0.0972302	0.419489	-1.2533	DOWN	1.09115	0.125855	UNCHANGED	1.43426	0.52031	UP	0.601657	-0.732986	DOWN
Sb03g009260.1	9	77.334	4.98157e-05	O-acetylserine (thiol) lyase B	29948.3	28452.6	25939.2	28113.4	2025.95	0.0720635	17643.5	14470.4	14166.5	15426.8	1925.69	0.124828	25046.3	22729.5	24658.6	24144.8	1240.91	0.0513945	13624.9	13619.8	16501.8	14582.2	1662.46	0.114007	0.548736	-0.865817	DOWN	0.603947	-0.727505	DOWN	0.94525	-0.081232	UNCHANGED	0.518692	-0.947049	DOWN
Sb03g009270.1	6	36.5105	0.000554314	Zinc-binding dehydrogenase family protein	10731	8208.92	9558.45	9499.45	1262.07	0.132857	6875.61	7616.74	5826.69	6773.01	899.424	0.132795	11357	9976.25	10553.4	10628.9	693.488	0.0652456	5838.98	6258.94	6465.49	6187.81	319.255	0.0515942	0.71299	-0.488046	UNCHANGED	0.582169	-0.780491	DOWN	0.913597	-0.13037	UNCHANGED	0.651386	-0.618416	DOWN
Sb03g009760.1	5	36.2652	0.00137351	secretion-associated RAS super family 2	8377.1	8474.82	7457.69	8103.2	561.161	0.0692518	6808.37	6714.61	6333.19	6618.72	251.682	0.0380258	6033.96	5092.46	5337.1	5487.84	488.513	0.0890173	7282.79	6295.1	6296.6	6624.83	569.81	0.0860113	0.816804	-0.291939	UNCHANGED	1.20718	0.271645	UNCHANGED	1.00092	0.00133025	UNCHANGED	0.817557	-0.290609	UNCHANGED
Sb03g010090.1	3	17.8619	0.00209573	purin-rich alpha 1	3571.91	3606.6	2677.72	3285.41	526.558	0.160272	2338.35	2790.77	2594.9	2574.67	226.887	0.0881226	2340.82	1976.75	2519.28	2278.95	276.504	0.12133	1835.94	1889.88	1850.01	1858.61	27.9772	0.0150528	0.783669	-0.351683	UNCHANGED	0.815555	-0.294145	UNCHANGED	0.721881	-0.470167	UNCHANGED	0.565716	-0.821851	DOWN
Sb03g010530.1	3	17.511	0.00233781	peroxiredoxin IIF	2690.79	2649.65	1940.12	2426.85	422.026	0.173899	1522.26	1455.12	1328.73	1435.37	98.264	0.068459	4818.01	4469.53	4369.18	4552.24	235.571	0.0517483	1522.75	1341.37	3077.39	1980.5	954.252	0.481823	0.591454	-0.757661	DOWN	0.435061	-1.20071	DOWN	1.37978	0.464442	UNCHANGED	0.816079	-0.293219	UNCHANGED
Sb03g010545.1	1	5.29	0.00885075	PQ-loop repeat family protein / transmembrane family protein	915.766	825.038	608.335	783.047	157.959	0.201723	941.616	1080.5	872.502	964.874	105.934	0.10979	1226.65	1167.72	1450.26	1281.55	149.054	0.116308	814.64	728.706	881.495	808.28	76.5929	0.0947603	1.23221	0.301243	UNCHANGED	0.630707	-0.664957	DOWN	0.837705	-0.255485	UNCHANGED	1.03223	0.0457578	UNCHANGED
Sb03g010550.1	4	22.8329	0.0396337	Mov34/MPN/PAD-1 family protein	5713.64	4946.91	5807.09	5489.21	471.964	0.0859803	6080.17	5212.41	5915.34	5735.97	460.847	0.0803432	7068.32	5859.14	5624.77	6184.08	774.69	0.125272	4683.49	4994.17	4615.19	4764.28	201.994	0.0423975	1.04495	0.0634394	UNCHANGED	0.770411	-0.3763	UNCHANGED	0.830597	-0.26778	UNCHANGED	0.867935	-0.204341	UNCHANGED
Sb03g010600.1	2	11.8634	0.0424202	chloroplast sulfur E	2126.4	1986.06	2015.86	2042.77	73.9394	0.0361956	1000.14	1044.3	1015.55	1020	22.4129	0.0219734	482.798	1383.53	1153.31	1006.55	467.96	0.464915	1190.47	1399.32	1803.1	1464.3	311.441	0.212689	0.499322	-1.00196	DOWN	1.45477	0.540793	UP	1.43559	0.521641	UP	0.71682	-0.480317	UNCHANGED
Sb03g010730.1	3	23.8881	1.68378e-05	cystatin B	9307.6	8402.51	9230.04	8980.05	501.669	0.0558648	12174.5	10846.1	10286.7	11102.4	969.663	0.0873378	6364.16	6267.39	6043.62	6225.06	164.409	0.0264108	9677.69	8735.91	9005.19	9139.59	485.06	0.0530724	1.23635	0.306081	UNCHANGED	1.46819	0.554043	UP	0.823206	-0.280675	UNCHANGED	1.01777	0.0254066	UNCHANGED
Sb03g010740.1	3	18.1135	0.651034	Peroxidase superfamily protein	604.052	562.357	611.947	592.786	26.6456	0.0449499	387.899	524.568	497.16	469.876	72.3042	0.153879	334.917	694.977	725.273	585.056	217.155	0.371171	533.722	527.626	506.245	522.531	14.43	0.0276155	0.792657	-0.335231	UNCHANGED	0.893131	-0.163057	UNCHANGED	1.11206	0.153238	UNCHANGED	0.881484	-0.181993	UNCHANGED
Sb03g010860.1	2	10.9639	0.0124671	E1 C-terminal related 1	1099.09	1431.52	1245.93	1258.85	166.594	0.132339	721.745	255.13	495.015	490.63	233.338	0.475589	1414.51	1849.3	2103.54	1789.12	348.435	0.194752	1339.71	490.467	875.897	902.025	425.225	0.471411	0.389746	-1.35939	DOWN	0.504173	-0.98801	DOWN	1.8385	0.878532	UP	0.716549	-0.480862	UNCHANGED
Sb03g011050.1	11	66.3244	0.0125159	isocitrate dehydrogenase V	1992.97	1577.87	1493.88	1688.24	267.226	0.158287	1484.36	1712.58	2016.63	1737.86	267.033	0.153656	3219.02	2978.24	3186.82	3128.02	130.712	0.0417875	1936.02	2184.6	3573.83	2564.82	882.624	0.344128	1.02939	0.0417894	UNCHANGED	0.819948	-0.286396	UNCHANGED	1.47585	0.561547	UP	1.51923	0.603336	UP
Sb03g011350.1	1	5.1503	0.000263632	uncharacterized	3929.28	3056.06	3498.53	3494.62	436.623	0.124941	1295.54	2014.7	1473.23	1594.49	374.602	0.234936	1026	1656.11	1337.97	1340.03	315.06	0.235115	999.142	1016.06	1214.78	1076.66	119.914	0.111375	0.456269	-1.13204	DOWN	0.803461	-0.3157	UNCHANGED	0.675239	-0.56653	DOWN	0.308091	-1.69857	DOWN
Sb03g011460.1	2	10.4516	3.60945e-09	Coatomer, beta subunit	0	0	0	0	0	0	190.042	205.941	162.649	186.211	21.8989	0.117603	170.623	137.625	68.9675	125.739	51.8598	0.412441	371.826	290.723	329.317	330.622	40.5676	0.122701	-	-	Unique CB-180	2.62944	1.39476	UP	1.77553	0.828246	UP	-	-	Unique RB-180
Sb03g011590.1	4	29.4473	2.11105e-07	germin-like protein 5	55322.3	53745.4	45604.1	51557.3	5215.52	0.10116	32019.6	33413	32000.3	32477.6	810.08	0.0249427	31444.8	28299.8	29921.7	29888.8	1572.76	0.0526204	16973.4	15653.5	14940.3	15855.7	1031.56	0.0650593	0.629933	-0.666729	DOWN	0.530491	-0.914599	DOWN	0.488205	-1.03444	DOWN	0.307537	-1.70117	DOWN
Sb03g011670.1	6	33.4458	8.38231e-07	Flavin containing amine oxidoreductase family	4266.34	4174.97	3397.23	3946.18	477.594	0.121027	915.213	673.82	760.26	783.098	122.306	0.156182	2306.21	2298.42	2520.77	2375.13	126.186	0.0531279	1102.68	1163.14	1392.26	1219.36	152.753	0.125273	0.198445	-2.33319	DOWN	0.513387	-0.961882	DOWN	1.5571	0.638862	UP	0.308998	-1.69433	DOWN
Sb03g011810.2	3	18.4456	1.93664e-06	aspartic proteinase A1	1129.15	849.964	723.926	901.012	207.377	0.23016	588.518	633.833	553.33	591.894	40.3579	0.0681843	5942.76	6089.53	5436.07	5822.79	342.853	0.0588813	281.69	161.24	373.161	272.03	106.29	0.39073	0.656921	-0.606208	DOWN	0.0467182	-4.41987	DOWN	0.459593	-1.12157	DOWN	0.301916	-1.72778	DOWN
Sb03g011840.3	1	5.3034	0.000815237	Pyridoxal phosphate (PLP)-dependent transferases superfamily protein	3554.83	4091.04	2704.51	3450.12	699.169	0.20265	1610.33	1674.06	1595.02	1626.47	41.9184	0.0257727	3255.3	3507.08	3853.66	3538.68	300.428	0.0848984	2624.08	2034.72	1672.95	2110.58	480.08	0.227463	0.471423	-1.08491	DOWN	0.596432	-0.745571	DOWN	1.29765	0.375899	UNCHANGED	0.611741	-0.709007	DOWN
Sb03g012420.2	14	103.602	0.0191618	ATP-citrate lyase B-1	15930	18421.9	17303.3	17218.4	1248.15	0.0724894	16421.4	17332.4	16133.4	16629.1	625.927	0.0376405	21358.6	18506.4	18808.8	19557.9	1566.73	0.0801071	13429.8	15353.9	16426.9	15070.2	1518.57	0.100766	0.965773	-0.0502437	UNCHANGED	0.770542	-0.376055	UNCHANGED	0.906257	-0.142009	UNCHANGED	0.875238	-0.192252	UNCHANGED
Sb03g013170.2	5	30.8841	0.0752478	S-adenosylmethionine synthetase family protein	172.194	332.763	157.353	220.77	97.2724	0.440605	69.2315	86.7408	159.154	105.042	47.6731	0.453847	158.065	126.517	209.543	164.708	41.9102	0.254451	132.958	92.4818	87.1727	104.204	25.0428	0.240324	0.475799	-1.07158	UNCHANGED	0.632659	-0.6605	UNCHANGED	0.992023	-0.011554	UNCHANGED	0.472003	-1.08313	DOWN
Sb03g013190.1	6	43.9557	4.48686e-05	Peroxidase superfamily protein	2376.88	2551.08	2161.35	2363.11	195.23	0.082616	4613.63	5306.46	4187.93	4702.67	564.556	0.12005	3745.59	3397.12	3233.54	3458.75	261.527	0.0756132	4627.47	4131.73	4668.35	4475.85	298.717	0.0667398	1.99004	0.992797	UP	1.29407	0.371911	UNCHANGED	0.951767	-0.07132	UNCHANGED	1.89405	0.921477	UP
Sb03g013200.1	2	22.811	3.19154e-09	Peroxidase superfamily protein	16411.2	16609.7	14835.4	15952.1	972.145	0.0609415	2288.71	2041.66	1966.62	2098.99	168.526	0.0802889	19870.3	16853.2	17536.1	18086.6	1582.09	0.0874733	4017.03	3169.53	3516.65	3567.73	426.053	0.119418	0.131581	-2.92598	DOWN	0.197259	-2.34184	DOWN	1.69974	0.76531	UP	0.223653	-2.16067	DOWN
Sb03g013210.1	8	64.7336	6.69084e-05	Peroxidase superfamily protein	27638.9	23840	34312.7	28597.2	5301.71	0.185393	30890.6	32658.4	30586.1	31378.3	1118.98	0.0356608	58050.5	54521.9	54966.1	55846.2	1921.86	0.0344135	29209.5	29708.9	28889.8	29269.4	412.817	0.0141041	1.09725	0.133896	UNCHANGED	0.524107	-0.932066	DOWN	0.932789	-0.100377	UNCHANGED	1.02351	0.0335183	UNCHANGED
Sb03g013220.1	5	53.7857	2.02007e-08	Peroxidase superfamily protein	26709.2	24629.6	23031.9	24790.2	1843.89	0.0743796	6171.96	6711.81	6105.13	6329.63	332.657	0.0525556	24504	24411	22254.6	23723.2	1272.71	0.0536484	4736	4445.65	5831.62	5004.42	730.935	0.146058	0.255327	-1.96958	DOWN	0.21095	-2.24502	DOWN	0.790634	-0.338918	UNCHANGED	0.201871	-2.3085	DOWN
Sb03g013290.1	8	49.6484	0.0240127	mitochondrial lipoamide dehydrogenase 1	10997.9	11112	8158.45	10089.5	1673.29	0.165845	6162.32	7864.27	6761.73	6929.44	863.281	0.124582	8051.93	8903.71	9506.22	8820.62	730.696	0.0828395	8978.18	9573.41	8832.93	9128.17	392.366	0.042984	0.686799	-0.54204	DOWN	1.03487	0.0494461	UNCHANGED	1.3173	0.397588	UNCHANGED	0.904723	-0.144452	UNCHANGED
Sb03g013530.1	7	43.5021	0.000410426	Inorganic H pyrophosphatase family protein	6203.81	6667.91	4258.88	5710.2	1278.12	0.223832	11796.6	11397.3	10744.4	11312.8	531.201	0.0469559	6809.93	5953.99	6076.53	6280.15	462.879	0.073705	5580.92	4696.18	4421.38	4899.49	605.918	0.12367	1.98115	0.986338	UP	0.780155	-0.358168	UNCHANGED	0.433094	-1.20725	DOWN	0.858024	-0.22091	UNCHANGED
Sb03g013550.1	7	49.3623	0.351063	secretion-associated RAS super family 2	2090.62	2664.97	2231.13	2328.91	299.396	0.128557	2752.98	2696.78	2844.44	2764.73	74.5262	0.026956	1558.64	2750.63	2333.17	2214.15	604.848	0.273174	2031.68	1617.26	2634.72	2094.55	511.638	0.244271	1.18714	0.247488	UNCHANGED	0.945986	-0.0801093	UNCHANGED	0.757596	-0.400499	UNCHANGED	0.899372	-0.15301	UNCHANGED
Sb03g013630.1	7	47.8297	0.00453471	thioredoxin family protein	1374.16	1157.58	1190.13	1240.62	116.783	0.0941327	831.006	723.674	865.177	806.619	73.8366	0.0915384	577.349	913.517	693.854	728.24	170.702	0.234403	753.405	801.516	806.923	787.281	29.4622	0.0374227	0.650172	-0.621107	DOWN	1.08107	0.112465	UNCHANGED	0.976026	-0.035008	UNCHANGED	0.634585	-0.656115	DOWN
Sb03g013790.2	3	17.8418	0.0306077	multifunctional protein 2	128.874	204.58	129.388	154.281	43.5614	0.282352	255.051	306.382	332.694	298.042	39.4879	0.132491	270.404	518.802	279.356	356.187	140.9	0.395577	230.171	514.077	434.69	392.979	146.477	0.372735	1.93182	0.949961	UP	1.10329	0.141817	UNCHANGED	1.31853	0.398934	UNCHANGED	2.54717	1.3489	UP
Sb03g013850.1	13	162.654	1.54669e-07	ATP synthase subunit beta	337418	301846	304191	314485	19894.9	0.0632619	162745	171273	154661	162893	8307.02	0.0509967	261437	281140	270221	270933	9870.6	0.0364319	135046	149750	145063	143286	7511.18	0.0524208	0.517968	-0.949064	DOWN	0.528862	-0.919036	DOWN	0.879632	-0.185027	UNCHANGED	0.455622	-1.13409	DOWN
Sb03g014440.1	2	10.4198	9.71214e-05	dephospho-CoA kinase family	27547.5	23528.1	21207.3	24094.3	3207.77	0.133134	15437.7	15503.7	15832.4	15591.3	211.397	0.0135587	15722.7	17227.3	17346	16765.3	904.884	0.0539735	13120	13873.3	14222.7	13738.7	563.519	0.041017	0.647095	-0.627952	DOWN	0.819468	-0.28724	UNCHANGED	0.881176	-0.182497	UNCHANGED	0.570204	-0.810449	DOWN
Sb03g016090.1	1	5.2101	0.0182784	uncharacterized	9385.31	6560.62	10376.4	8774.11	1979.95	0.225658	10263.7	15634	14450.3	13449.4	2821.62	0.209796	8626.66	8239.86	7692.91	8186.48	469.158	0.0573089	11720.8	12224	11979.4	11974.7	251.597	0.0210106	1.53285	0.616213	UP	1.46274	0.548678	UP	0.890356	-0.167545	UNCHANGED	1.36478	0.448668	UNCHANGED
Sb03g017560.1	2	11.3628	1.74682e-06	ribosomal protein S18	5171.61	4613.68	4343.93	4709.74	422.12	0.089627	1355.34	1357.56	1201	1304.63	89.7543	0.0687965	5322.11	4029.38	4534.42	4628.64	651.496	0.140753	1785.14	1481.41	1237.34	1501.3	274.443	0.182804	0.277008	-1.852	DOWN	0.324349	-1.62438	DOWN	1.15074	0.202563	UNCHANGED	0.318764	-1.64944	DOWN
Sb03g017580.1	6	46.9761	4.32676e-05	photosynthetic electron transfer B	20471.9	19329.9	16616.8	18806.2	1980.19	0.105294	9116.08	9990.88	9792.04	9633	458.577	0.0476048	13352.9	12355.3	15013.9	13574	1343	0.0989389	12245.2	12061.4	12496.5	12267.7	218.415	0.0178041	0.512224	-0.965152	DOWN	0.903762	-0.145985	UNCHANGED	1.27351	0.348806	UNCHANGED	0.652321	-0.616346	DOWN
Sb03g017600.1	11	99.2274	1.07397e-05	photosystem II reaction center protein B	91094	84953.7	67888.2	81312	12023.9	0.147873	32079	32715.5	29318.3	31370.9	1805.86	0.0575648	51746.7	49096.8	50823.2	50555.6	1345.04	0.0266051	45961.6	42554.4	39305.7	42607.2	3328.27	0.0781152	0.38581	-1.37404	DOWN	0.84278	-0.246772	UNCHANGED	1.35818	0.44167	UNCHANGED	0.523997	-0.932369	DOWN
Sb03g018040.1	2	11.0558	0.000158751	dehydroquinate dehydratase, putative / shikimate dehydrogenase, putative	647.993	654.957	383.486	562.145	154.762	0.275307	1864.64	1279.2	1903.36	1682.4	349.72	0.207869	620.943	530.463	469.797	540.401	76.0615	0.14075	1711.42	1374.53	1566.63	1550.86	168.994	0.108968	2.99282	1.58151	UP	2.86983	1.52097	UP	0.921813	-0.117453	UNCHANGED	2.75882	1.46405	UP
Sb03g020160.1	3	24.7228	0.000496926	photosystem II reaction center protein B	1316.52	870.198	1188.8	1125.17	229.863	0.204291	895.143	1034.3	1296.24	1075.23	203.658	0.189409	1341.8	1281.5	1211.37	1278.23	65.2774	0.0510688	2257.9	2392.23	2709.68	2453.27	231.996	0.0945663	0.955611	-0.0655042	UNCHANGED	1.91928	0.940562	UP	2.28163	1.19006	UP	2.18035	1.12456	UP
Sb03g020182.1	14	120.81	6.94637e-08	ribulose-bisphosphate carboxylases	92292.9	84077	73829.4	83399.8	9250.4	0.110916	55618	54023.7	53292.8	54311.5	1189	0.0218923	196983	176997	189897	187959	10132.8	0.0539095	79985.5	80049.1	81210.7	80415.1	689.737	0.00857721	0.651219	-0.618786	DOWN	0.427833	-1.22488	DOWN	1.48063	0.566209	UP	0.964212	-0.0525773	UNCHANGED
Sb03g020200.1	2	11.3258	0.000994441	photosystem II reaction center protein G	1375.26	724.249	781.797	960.436	360.401	0.375247	260.084	329.547	126.52	238.717	103.186	0.432253	1155.33	1541.14	1052.31	1249.59	257.69	0.206219	252.654	460.85	318.76	344.088	106.384	0.309176	0.24855	-2.00839	DOWN	0.27536	-1.86061	DOWN	1.44141	0.527479	UP	0.358263	-1.48091	DOWN
Sb03g021860.1	2	11.4019	3.87256e-08	Actin binding Calponin homology (CH) domain-containing protein	6983.77	5739.26	5665.83	6129.62	740.625	0.120827	8340.49	7666.57	9593.57	8533.54	977.896	0.114594	835.887	707.561	621.928	721.792	107.687	0.149194	1064.35	1373.55	1416.15	1284.69	191.998	0.149451	1.39218	0.477347	UNCHANGED	1.77986	0.83176	UP	0.150545	-2.73173	DOWN	0.209586	-2.25438	DOWN
Sb03g023240.1	5	30.473	0.0508338	alpha/beta-Hydrolases superfamily protein	8766.93	8675.28	10179.8	9207.33	843.414	0.0916024	9502.35	8734.4	8941.68	9059.48	397.297	0.0438543	11258.2	10216.8	11734.3	11069.8	776.098	0.0701097	10228.9	8067.09	8389.93	8895.3	1166.14	0.131097	0.983941	-0.0233559	UNCHANGED	0.803567	-0.315509	UNCHANGED	0.981878	-0.0263837	UNCHANGED	0.966111	-0.0497395	UNCHANGED
Sb03g024020.1	3	16.1103	7.73848e-06	2-oxoglutarate (2OG) and Fe(II)-dependent oxygenase superfamily protein	1307.74	1359.03	954.398	1207.06	220.308	0.182516	257.343	236.701	185.266	226.436	37.1186	0.163925	514.734	389.816	373.697	426.082	77.1967	0.181178	293.019	315.35	257.189	288.519	29.3401	0.101692	0.187593	-2.41432	DOWN	0.677144	-0.562464	DOWN	1.27417	0.349563	UNCHANGED	0.239027	-2.06476	DOWN
Sb03g024460.1	10	73.8284	9.27709e-06	Peroxidase superfamily protein	28279.8	28926.2	25128.4	27444.8	2031.96	0.0740381	31128.8	33625.2	29250	31334.7	2194.88	0.0700463	18220.6	15154.8	16873.7	16749.7	1536.66	0.0917424	15357.1	12637.2	14862.6	14285.6	1448.84	0.101419	1.14173	0.191228	UNCHANGED	0.852888	-0.229572	UNCHANGED	0.455905	-1.13319	DOWN	0.520523	-0.941966	DOWN
Sb03g024830.1	1	6.4185	0.000322722	methyl esterase 7	5405.9	4259.92	4153.45	4606.42	694.409	0.150748	3058.27	3389.66	3329.78	3259.24	176.599	0.054184	4330.37	4446.01	3817.81	4198.06	334.348	0.0796435	2482.51	2506.93	2817.5	2602.31	186.758	0.071766	0.707543	-0.499111	UNCHANGED	0.619884	-0.68993	DOWN	0.798442	-0.324741	UNCHANGED	0.564932	-0.823852	DOWN
Sb03g025180.1	5	33.8329	1.64634e-05	ubiquitin-specific protease 6	7616.95	7185.22	6079.2	6960.46	793.131	0.113948	6365.09	5943.88	6011.39	6106.79	226.232	0.037046	3316.68	3609.99	3250.28	3392.32	191.412	0.0564251	3830.57	4480.95	4466.66	4259.39	371.442	0.0872053	0.877354	-0.188769	UNCHANGED	1.2556	0.328378	UNCHANGED	0.697485	-0.519765	DOWN	0.611941	-0.708535	DOWN
Sb03g025350.1	3	19.9784	0.00129765	RAB GTPase homolog 1C	2964.83	2744.39	2130.19	2613.13	432.523	0.165519	3661.47	3579.13	3558.7	3599.76	54.4043	0.0151133	1911	1772.98	2022.63	1902.21	125.06	0.0657446	2211.98	1632.72	2287.82	2044.17	358.345	0.1753	1.37757	0.462121	UNCHANGED	1.07463	0.103845	UNCHANGED	0.567864	-0.816384	DOWN	0.782269	-0.354263	UNCHANGED
Sb03g025520.1	2	11.3084	0.155948	thiazole biosynthetic enzyme, chloroplast (ARA6) (THI1) (THI4)	3814.01	3803.46	1254.65	2957.37	1474.61	0.498621	2262.74	1919	2141.35	2107.7	174.322	0.0827074	3262.51	3508.16	3612.77	3461.15	179.799	0.0519479	2258.33	1070.03	1699.79	1676.05	594.508	0.354708	0.712692	-0.488649	UNCHANGED	0.484247	-1.04619	UNCHANGED	0.795204	-0.330603	UNCHANGED	0.566736	-0.819252	DOWN
Sb03g025720.1	1	5.6314	3.98353e-05	carbamoyl phosphate synthetase B	0	0	0	0	0	0	39.9004	31.4031		35.6517	6.00846	0.168532	44.6282	65.7923	47.1678	52.5294	11.5559	0.21999	235.121	220.537	222.619	226.093	7.88821	0.0348893	-	-	Unique CB-180	4.30411	2.10572	UP	6.3417	2.66487	UP	-	-	Unique RB-180
Sb03g026000.1	7	51.7948	2.22534e-10	ACC oxidase 1	3934.22	4157.99	4741.56	4277.92	416.82	0.097435	16484	15782.6	15657.6	15974.7	445.434	0.0278837	2143.27	2245.14	2144.95	2177.79	58.3367	0.0267872	10371.9	10418.8	10813.3	10534.7	242.437	0.0230132	3.73422	1.90081	UP	4.83734	2.27421	UP	0.65946	-0.600642	DOWN	2.46257	1.30017	UP
Sb03g027100.1	2	17.4832	1.9353e-07	Protein kinase protein with adenine nucleotide alpha hydrolases-like domain	3522.57	3155.1	3604.96	3427.54	239.511	0.0698783	10288.5	11572.9	12512.8	11458.1	1116.61	0.0974518	7981.39	6969.15	7391.34	7447.29	508.433	0.0682708	10608	11436	12286.7	11443.6	839.37	0.0733487	3.34293	1.74111	UP	1.53661	0.619747	UP	0.998735	-0.00182668	UNCHANGED	3.3387	1.73929	UP
Sb03g027650.1	1	5.8091	5.90996e-05	Protein of unknown function, DUF642	8154.85	9072.54	6374.33	7867.24	1371.9	0.174382	4172.29	4975.61	4718.37	4622.09	410.225	0.0887532	8949.75	7966.42	8405.51	8440.56	492.606	0.0583617	2348.53	1334.91	2390.6	2024.68	597.73	0.295222	0.587511	-0.767313	DOWN	0.239875	-2.05965	DOWN	0.438044	-1.19085	DOWN	0.257356	-1.95816	DOWN
Sb03g027710.1	7	50.7973	8.31363e-05	Rubredoxin-like superfamily protein	13994.4	10889.1	14833.9	13239.1	2078.05	0.156963	7386.98	7667.21	8029.74	7694.64	322.258	0.0418809	13021.4	12978.1	13843.2	13280.9	487.403	0.0366995	6941.71	6108.29	7782.13	6944.04	836.921	0.120524	0.581205	-0.782881	DOWN	0.522859	-0.935507	DOWN	0.902452	-0.148079	UNCHANGED	0.52451	-0.930959	DOWN
Sb03g027820.1	5	30.6237	0.00531828	RNA-binding (RRM/RBD/RNP motifs) family protein	17543.8	15346.3	14367.1	15752.4	1626.81	0.103274	11522.6	12606.9	10566.4	11565.3	1020.88	0.0882711	11768.8	12554.1	11540.5	11954.5	531.687	0.0444761	11220.1	9061.96	7381.82	9221.28	1924.08	0.208657	0.734193	-0.44577	UNCHANGED	0.771368	-0.374509	UNCHANGED	0.797324	-0.326762	UNCHANGED	0.585389	-0.772532	DOWN
Sb03g027860.1	7	42.7376	5.63469e-05	HXXXD-type acyl-transferase family protein	12950.1	13192.5	12157.1	12766.6	541.561	0.0424203	14287.8	13313.8	13713.3	13771.6	489.602	0.0355515	8819.71	10318.9	10733	9957.21	1006.63	0.101096	8526.88	8779.12	9084.21	8796.74	279.085	0.031726	1.07873	0.109329	UNCHANGED	0.883454	-0.178773	UNCHANGED	0.638758	-0.646659	DOWN	0.689045	-0.53733	DOWN
Sb03g027940.1	1	12.2847	1.02312e-06	Tetratricopeptide repeat (TPR)-like superfamily protein	31225.9	34908.7	27386.1	31173.5	3761.54	0.120665	21673.3	22301.9	21711	21895.4	352.55	0.0161016	73671.1	67212.7	72815	71232.9	3507.83	0.0492445	23808.7	29940.6	27932.2	27227.2	3126.13	0.114817	0.702371	-0.509695	DOWN	0.382227	-1.3875	DOWN	1.24351	0.31442	UNCHANGED	0.873406	-0.195275	UNCHANGED
Sb03g027980.1	5	32.448	0.850503	tetratricopeptide repeat (TPR)-containing protein	3557.52	4165.28	2847.99	3523.6	659.299	0.18711	3760.54	3528.52	3436.7	3575.26	166.899	0.0466818	3861.47	3370.06	3352.91	3528.15	288.795	0.0818545	3081.34	3304.24	3561.54	3315.71	240.306	0.0724749	1.01466	0.020998	UNCHANGED	0.939787	-0.0895936	UNCHANGED	0.927404	-0.10873	UNCHANGED	0.941001	-0.0877316	UNCHANGED
Sb03g028010.3	1	5.0731	0.09144	Mog1/PsbP/DUF1795-like photosystem II reaction center PsbP family protein	427.648	389.261	239.98	352.297	99.1444	0.281423	123.202	227.599	210.572	187.124	56.0093	0.299316	224.465	487.682	432.271	381.472	138.766	0.363765	234.826	239.042	294.299	256.056	33.1866	0.129607	0.531156	-0.912794	UNCHANGED	0.67123	-0.575122	UNCHANGED	1.36837	0.45246	UNCHANGED	0.726818	-0.460333	UNCHANGED
Sb03g028020.1	6	36.7126	0.00162153	NAD(P)-linked oxidoreductase superfamily protein	219.499	136.989	154.275	170.254	43.5137	0.25558	232.641	246.094	250.717	243.151	9.39062	0.0386206	206.592	166.883	198.535	190.67	20.9902	0.110087	303.58	370.049	421.11	364.913	58.9332	0.161499	1.42816	0.514158	UP	1.91385	0.936476	UP	1.50077	0.585703	UP	2.14334	1.09986	UP
Sb03g028050.1	12	77.9207	0.0343841	NAD(P)-linked oxidoreductase superfamily protein	1721.69	2164.29	1858.51	1914.83	226.611	0.118345	1057.27	1694.1	1610.65	1454.01	346.105	0.238035	1396.37	884.192	1048.51	1109.69	261.51	0.235661	2667.26	1515.69	2211.45	2131.47	579.94	0.272085	0.759341	-0.39718	UNCHANGED	1.92078	0.941692	UP	1.46593	0.551812	UP	1.11314	0.154632	UNCHANGED
Sb03g028060.1	12	84.5444	4.5541e-07	NAD(P)-linked oxidoreductase superfamily protein	7736.77	6937.32	6314.5	6996.2	712.957	0.101906	9861.68	9280.26	9172.66	9438.2	370.672	0.0392736	4672.61	4224.36	4588.44	4495.14	238.245	0.0530005	3075.12	3279.19	2717.12	3023.81	284.524	0.0940944	1.34905	0.431941	UNCHANGED	0.672685	-0.571998	DOWN	0.32038	-1.64214	DOWN	0.432208	-1.2102	DOWN
Sb03g028080.1	9	45.3678	0.000190014	phosphoglucomutase	26136.5	21028.6	31054.6	26073.2	5013.29	0.192277	23203.9	23210.9	22451.1	22955.3	436.655	0.019022	48659.9	43947.8	44936.6	45848.1	2484.77	0.0541956	30516.3	29453.9	28135	29368.4	1192.94	0.0406197	0.880417	-0.183742	UNCHANGED	0.640559	-0.642597	DOWN	1.27937	0.355438	UNCHANGED	1.12638	0.171696	UNCHANGED
Sb03g028330.1	3	22.3969	5.10058e-09	Uroporphyrinogen decarboxylase	10182.1	10441.4	9643.2	10088.9	407.173	0.0403585	2105.02	2024.38	2017.91	2049.1	48.535	0.023686	18278.2	16517.7	18166.8	17654.3	985.819	0.0558403	5826.88	6082.29	4657.37	5522.18	759.759	0.137583	0.203105	-2.2997	DOWN	0.312796	-1.67671	DOWN	2.69492	1.43024	UP	0.547352	-0.869459	DOWN
Sb03g028340.1	8	42.8056	0.613822	calcium-dependent protein kinase 6	1725.92	3239.54	2656.21	2540.56	763.406	0.300488	2977.67	2362.44	2925.68	2755.26	341.187	0.123831	2649.48	2589.57	2028.18	2422.41	342.726	0.141481	3041.4	2516.87	3262.7	2940.32	383.049	0.130274	1.08451	0.117045	UNCHANGED	1.2138	0.279533	UNCHANGED	1.06717	0.093784	UNCHANGED	1.15735	0.210829	UNCHANGED
Sb03g029170.2	9	71.3913	1.74264e-05	beta carbonic anhydrase 4	79604.4	63400.5	105770	82925	21379.1	0.257813	38381.4	39253.7	43835.8	40490.3	2929.92	0.072361	139957	125398	127774	131043	7810.52	0.0596028	39626.8	40449.9	45049.4	41708.7	2922.26	0.0700636	0.488276	-1.03423	DOWN	0.318283	-1.65162	DOWN	1.03009	0.0427714	UNCHANGED	0.502969	-0.991459	DOWN
Sb03g029180.2	5	45.6422	0.000753491	beta carbonic anhydrase 4	4855.14	4604.9	3990.87	4483.64	444.71	0.0991852	2872.84	3077.46	3801.96	3250.75	488.197	0.15018	5368.3	4994.08	5121.07	5161.15	190.305	0.0368727	2483.81	2306.19	3230.92	2673.64	490.72	0.18354	0.725026	-0.463895	UNCHANGED	0.518032	-0.948888	DOWN	0.822468	-0.281969	UNCHANGED	0.596311	-0.745864	DOWN
Sb03g029250.1	1	5.9796	0.0625556	Metal-dependent phosphohydrolase	3020.32	3484.17	2883.65	3129.38	314.764	0.100583	3632.65	2821.1	3847.81	3433.85	541.455	0.157681	5091.37	3746.24	3902.06	4246.56	735.766	0.173262	3343.33	2891.48	2517.35	2917.39	413.601	0.141771	1.09729	0.133951	UNCHANGED	0.687001	-0.541617	UNCHANGED	0.849596	-0.235152	UNCHANGED	0.932256	-0.101201	UNCHANGED
Sb03g029340.1	4	21.3794	0.00441337	MAP kinase 15	2146.65	2001.76	1792.71	1980.37	177.937	0.0898504	3527.01	3310.1	4070.13	3635.74	391.508	0.107683	1859.28	2564.08	2745.59	2389.65	468.192	0.195925	2715.18	2508.4	3248.49	2824.03	381.861	0.135219	1.83589	0.876478	UP	1.18177	0.240954	UNCHANGED	0.776739	-0.364498	UNCHANGED	1.42601	0.511981	UP
Sb03g029530.3	8	58.2971	8.3071e-07	RAN GTPase 3	9049.42	8660.62	8045.29	8585.11	506.31	0.0589753	16522.6	19185.5	18247.7	17985.3	1350.7	0.0751004	15857.4	14554.5	15892.1	15434.7	762.447	0.0493984	16441.6	16474.8	17345.5	16754	512.55	0.0305927	2.09494	1.06691	UP	1.08548	0.118332	UNCHANGED	0.93154	-0.102311	UNCHANGED	1.95152	0.964596	UP
Sb03g029570.1	10	108.874	0.0829575	Lactate/malate dehydrogenase family protein	7611.57	4470.23	4025.68	5369.16	1954.66	0.364053	2413.01	5007.6	3853.42	3758.01	1299.92	0.345908	5496.3	5539.02	6233.55	5756.29	413.87	0.0718988	3122.59	3891.02	1922.31	2978.64	992.217	0.333111	0.699925	-0.514728	UNCHANGED	0.517458	-0.950486	UNCHANGED	0.792611	-0.335316	UNCHANGED	0.554768	-0.850044	DOWN
Sb03g029720.1	8	63.9724	0.264158	ketol-acid reductoisomerase	3001.21	2740.67	2325.4	2689.09	340.842	0.12675	2918.83	2887.72	3073.35	2959.96	99.419	0.0335879	2757.31	3317.76	3201.58	3092.21	295.799	0.0956593	2474.65	2897.79	2806.08	2726.17	222.598	0.0816521	1.10073	0.13846	UNCHANGED	0.881625	-0.181762	UNCHANGED	0.921016	-0.118702	UNCHANGED	1.01379	0.0197584	UNCHANGED
Sb03g029840.1	18	149.266	0.018614	cytosolic NADP+-dependent isocitrate dehydrogenase	14603.7	12982.9	15380.5	14322.3	1223.34	0.0854146	16136.2	17336.2	17010.9	16827.8	620.579	0.0368783	14844.5	15619.5	15100	15188	394.94	0.0260034	18633	17302.1	15976.8	17304	1328.09	0.0767505	1.17493	0.232575	UNCHANGED	1.13932	0.188169	UNCHANGED	1.0283	0.0402584	UNCHANGED	1.20818	0.272834	UNCHANGED
Sb03g030060.1	6	37.7966	0.0404552	vacuolar ATP synthase subunit E1	7800.56	7224.75	6625.75	7217.02	587.446	0.0813973	8190.53	8756.75	8867.31	8604.87	363.054	0.0421917	13774.6	9979.66	9747.86	11167.4	2260.88	0.202454	9168.11	9834.24	6838.18	8613.51	1573.14	0.182637	1.1923	0.253749	UNCHANGED	0.771311	-0.374615	UNCHANGED	1.001	0.00144874	UNCHANGED	1.1935	0.255198	UNCHANGED
Sb03g030100.1	3	21.6696	0.000464201	chitinase A	11514.8	10567.6	18389.1	13490.5	4268.64	0.316419	33027.5	35064.6	38632.6	35574.9	2837.18	0.0797522	21668.7	20657.5	19655.5	20660.6	1006.58	0.0487199	24654.6	26074.6	30452.5	27060.6	3022.09	0.111679	2.63703	1.39892	UP	1.30977	0.389312	UNCHANGED	0.760665	-0.394666	UNCHANGED	2.0059	1.00425	UP
Sb03g030270.1	7	61.6587	3.31949e-08	ribosomal protein L12-C	58313.2	47170.5	46985.4	50823	6487.32	0.127645	8359.96	9601.58	8769.4	8910.32	632.692	0.0710067	44357.4	41318.4	38611.9	41429.3	2874.35	0.0693797	8055.84	9039.65	6709.77	7935.08	1169.62	0.147399	0.17532	-2.51193	DOWN	0.191533	-2.38433	DOWN	0.89055	-0.167231	UNCHANGED	0.156132	-2.67916	DOWN
Sb03g030500.1	2	10.9988	3.67049e-06	regulatory particle triple-A 1A	150.554	141.609	199.784	163.982	31.3263	0.191034	295.624	404.675	400.877	367.059	61.8934	0.16862	870.389	751.764	628.001	750.051	121.203	0.161593	822.94	845.561	807.059	825.187	19.3492	0.0234482	2.23841	1.16247	UP	1.10017	0.137731	UNCHANGED	2.2481	1.16871	UP	5.03217	2.33118	UP
Sb03g030520.1	1	6.0012	1.73625e-09	uncharacterized	1086.51	1157.29	849.18	1030.99	161.383	0.156531	160.863	155.235	140.207	152.102	10.6784	0.0702055	3762.13	3347.94	3703.63	3604.57	224.159	0.0621874	810.946	751.146	719.29	760.461	46.5322	0.0611894	0.147529	-2.76092	DOWN	0.210971	-2.24488	DOWN	4.99969	2.32184	UP	0.737601	-0.439087	UNCHANGED
Sb03g030680.1	1	5.2735	0.0114739	Thioredoxin superfamily protein	1754.28	1698.55	2974.37	2142.4	721.044	0.336559	3510.56	3349.6	4511.58	3790.58	629.57	0.166088	3420.07	3201.5	2999.04	3206.87	210.567	0.0656612	3504.17	3890.48	4268.81	3887.82	382.324	0.0983388	1.76931	0.823189	UP	1.21234	0.277795	UNCHANGED	1.02565	0.0365432	UNCHANGED	1.8147	0.859732	UP
Sb03g030690.1	1	7.4386	1.06597e-07	FASCICLIN-like arabinogalactan-protein 11	6723.78	6737.24	5248.19	6236.4	855.845	0.137234	1733.2	1404.92	1756.62	1631.58	196.645	0.120524	9948.4	10073.4	9499.91	9840.58	301.579	0.0306464	6636.19	6560.95	7332.7	6843.28	425.515	0.06218	0.261622	-1.93445	DOWN	0.695414	-0.524055	DOWN	4.19427	2.06842	UP	1.09731	0.133974	UNCHANGED
Sb03g030840.1	5	33.2347	0.000109577	ubiquitin-conjugating enzyme 36	2538.13	2798.78	2844.27	2727.06	165.194	0.0605759	4137.52	4487.08	4133.3	4252.63	203.049	0.0477467	1870.48	2003.02	2561.83	2145.11	366.92	0.171049	2123.59	1715.12	2115.49	1984.73	233.526	0.117661	1.55942	0.641009	UP	0.925234	-0.112109	UNCHANGED	0.466707	-1.09941	DOWN	0.727791	-0.458404	UNCHANGED
Sb03g030950.1	4	32.1929	0.0641166	thioredoxin-dependent peroxidase 1	15213	26500.3	13034.9	18249.4	7227.99	0.396067	14086.4	11804.5	14274.4	13388.4	1374.91	0.102694	10353.6	12181.2	16959.8	13164.9	3411.16	0.259111	9337.73	9507.4	9176.09	9340.41	165.676	0.0177376	0.733636	-0.446864	UNCHANGED	0.709495	-0.495136	UNCHANGED	0.697648	-0.519428	UNCHANGED	0.51182	-0.966291	DOWN
Sb03g031310.1	14	83.7332	3.87227e-05	NADH-dependent glutamate synthase 1	15644.7	13086.7	18770.1	15833.8	2846.39	0.179767	21571.3	21799.7	21689.8	21686.9	114.19	0.00526539	39295.3	34763	34228.7	36095.7	2783.84	0.0771239	27969.5	27727.3	27428.6	27708.5	270.954	0.00977876	1.36966	0.453816	UNCHANGED	0.767639	-0.3815	UNCHANGED	1.27766	0.3535	UNCHANGED	1.74995	0.807316	UP
Sb03g031320.1	2	16.694	2.62348e-06	splicing factor-related	502.335	580.966	589.493	557.598	48.0485	0.0861705	601.335	442.132	490.535	511.334	81.6137	0.159609	1853.91	1766.55	1513.67	1711.38	176.703	0.103252	760.209	719.122	691.606	723.645	34.5247	0.0477094	0.91703	-0.124959	UNCHANGED	0.422844	-1.2418	DOWN	1.41521	0.501017	UP	1.29779	0.376057	UNCHANGED
Sb03g031400.1	2	10.4756	0.0225214	HXXXD-type acyl-transferase family protein	390.836	345.312	404.528	380.226	31.0015	0.0815344	621.43	501.495	517.167	546.697	65.1932	0.119249	762.759	616.485	448.373	609.206	157.319	0.258237	425.465	350.938	431.686	402.696	44.9317	0.111577	1.43782	0.523887	UP	0.661018	-0.597238	DOWN	0.736598	-0.441051	UNCHANGED	1.0591	0.0828361	UNCHANGED
Sb03g032630.1	3	18.4365	0.000333942	Transducin family protein / WD-40 repeat family protein	8321.1	8453.46	6240.59	7671.72	1241.16	0.161784	4241.9	4621.89	5673.9	4845.9	741.818	0.153082	8782.62	8244.63	8736.79	8588.01	298.261	0.03473	4545.53	3704.29	4463.86	4237.89	463.917	0.109469	0.631658	-0.662786	DOWN	0.493466	-1.01898	DOWN	0.874532	-0.193416	UNCHANGED	0.552405	-0.856202	DOWN
Sb03g032650.1	2	17.0459	1.31238e-05	polyamine oxidase 5	2133.37	1920.37	1753.35	1935.7	190.477	0.0984021	719.243	879.215	680.521	759.66	105.333	0.138658	2246.84	1648.06	1900.81	1931.9	300.599	0.155598	823.228	633.307	652.995	703.177	104.432	0.148515	0.392448	-1.34943	DOWN	0.363981	-1.45806	DOWN	0.925647	-0.111466	UNCHANGED	0.363268	-1.46089	DOWN
Sb03g032710.1	1	5.9026	0.144043	S-adenosyl-L-methionine-dependent methyltransferases superfamily protein	2137.54	2003.88	3269.98	2470.47	695.618	0.281574	2828.36	3009.51	2483.85	2773.91	267.031	0.0962654	2297.57	1805.47	1624.93	1909.32	348.141	0.182338	2526.91	1991.64	1912.02	2143.52	334.405	0.156007	1.12283	0.167136	UNCHANGED	1.12266	0.166924	UNCHANGED	0.772745	-0.371935	UNCHANGED	0.86766	-0.204799	UNCHANGED
Sb03g032760.1	3	17.8694	1.27648e-05	Myosin family protein with Dil domain	574.474	607.572	876.143	686.063	165.444	0.24115	1757.4	1740.61	2239.95	1912.65	283.573	0.148262	1023.48	1099.86	1233.22	1118.85	106.15	0.094874	2818.25	2810.58	3443.9	3024.24	363.454	0.12018	2.78787	1.47916	UP	2.70298	1.43455	UP	1.58118	0.661	UP	4.40811	2.14016	UP
Sb03g033230.1	5	39.797	0.000122557	Ribosomal protein S24e family protein	64864.4	61888.1	50337.2	59029.9	7673.76	0.129998	45459.7	46005.9	43038.3	44834.7	1579.45	0.0352282	48600.9	46527.5	48067.4	47731.9	1076.63	0.0225558	34519.2	33162.1	30143.1	32608.1	2240.01	0.0686949	0.759525	-0.396832	UNCHANGED	0.683152	-0.549722	DOWN	0.727298	-0.459382	UNCHANGED	0.5524	-0.856214	DOWN
Sb03g033250.1	9	55.1036	0.000358482	NADP-malic enzyme 3	50631.5	51297.2	42159.6	48029.4	5094.27	0.106066	28882.3	26812.5	24077.1	26590.6	2410.24	0.0906425	38981.2	33646.6	34186	35604.6	2936.61	0.0824786	37356.1	40642.8	34760	37586.3	2948.18	0.0784377	0.553632	-0.853	DOWN	1.05566	0.0781445	UNCHANGED	1.41352	0.499289	UNCHANGED	0.782568	-0.353712	UNCHANGED
Sb03g033680.1	4	22.6586	4.78786e-06	pathogenesis-related family protein	10971.7	10699.4	8339.94	10003.7	1447.25	0.144672	3904.06	4609.87	4158.88	4224.27	357.422	0.0846114	9387.22	8372.2	9531.85	9097.09	631.923	0.0694643	4650.08	4471.59	4422.03	4514.57	119.946	0.0265687	0.422272	-1.24376	DOWN	0.496265	-1.01082	DOWN	1.06872	0.0958846	UNCHANGED	0.451291	-1.14787	DOWN
Sb03g034280.1	9	59.1567	2.89441e-05	NADP-malic enzyme 1	420.033	449.557	374.7	414.763	37.706	0.0909096	1422.73	1543.16	1534.86	1500.25	67.2663	0.0448367	1061.7	814.528	636.498	837.575	213.535	0.254944	964.28	860.76	921.445	915.495	52.0159	0.0568172	3.61713	1.85484	UP	1.09303	0.128334	UNCHANGED	0.610228	-0.71258	DOWN	2.20727	1.14226	UP
Sb03g034970.1	4	24.919	1.01473e-05	NAD(P)-linked oxidoreductase superfamily protein	4020.35	4022.81	3680.86	3908.01	196.717	0.0503369	3059.92	2764.08	2762.73	2862.24	171.194	0.059811	2056.53	2179.46	2313.28	2183.09	128.414	0.058822	1930.74	1973.58	2293.32	2065.88	198.132	0.0959069	0.732404	-0.449288	UNCHANGED	0.946309	-0.0796163	UNCHANGED	0.72177	-0.470388	UNCHANGED	0.528628	-0.919676	DOWN
Sb03g035090.1	19	139.256	0.000301427	phosphoenolpyruvate carboxylase 3	7559.87	8981.43	7454.45	7998.58	852.8	0.106619	4779.82	5189.61	6296.69	5422.04	784.69	0.144722	6473.93	6256.17	5649.69	6126.6	427.126	0.0697167	3899.19	3837	4445.33	4060.51	334.717	0.0824322	0.677875	-0.560909	DOWN	0.662767	-0.593426	DOWN	0.748889	-0.417175	UNCHANGED	0.507653	-0.978084	DOWN
Sb03g035220.1	15	96.7038	8.61866e-08	aspartate aminotransferase 3	18183	18079.8	17962	18074.9	110.561	0.00611682	42871	41180.3	40605.9	41552.4	1177.5	0.0283376	15702.7	13442	14583	14575.9	1130.34	0.0775483	36883.6	37443.8	31484.7	35270.7	3290.72	0.0932991	2.2989	1.20094	UP	2.41979	1.27488	UP	0.848824	-0.236462	UNCHANGED	1.95136	0.96448	UP
Sb03g035390.1	2	11.0099	0.000104141	exocyst subunit exo70 family protein F1	471.98	562.803	459.683	498.155	56.3232	0.113064	209.392	141.105	236.432	195.643	49.1283	0.251112	321.147	361.649	369.169	350.655	25.8297	0.0736611	106.554	76.15	141.619	108.108	32.762	0.30305	0.392735	-1.34837	DOWN	0.308302	-1.69758	DOWN	0.552576	-0.855754	DOWN	0.217016	-2.20413	DOWN
Sb03g035420.1	5	35.5885	0.000444086	Glutathione S-transferase family protein	35563.2	30407.7	25258.3	30409.7	5152.44	0.169434	22634.6	22872	23462.4	22989.6	426.247	0.0185408	32253.1	30007.2	30039.9	30766.7	1287.35	0.0418424	18848.1	14081.2	13760.7	15563.3	2849.2	0.183072	0.755997	-0.403548	UNCHANGED	0.505849	-0.983223	DOWN	0.67697	-0.562836	DOWN	0.511787	-0.966384	DOWN
Sb03g035970.1	5	32.237	0.130352	Glycosyl hydrolase family protein	2594.01	1618.51	3902.06	2704.86	1145.8	0.423609	4645.53	5442.25	4747.97	4945.25	433.453	0.0876503	4909.21	4533.37	3743.1	4395.23	595.201	0.13542	5013.3	2271.09	4275.49	3853.29	1419.02	0.368261	1.82828	0.870488	UNCHANGED	0.876699	-0.189847	UNCHANGED	0.77919	-0.359953	UNCHANGED	1.42458	0.510536	UP
Sb03g036580.1	3	19.8369	0.000233206	Adenine nucleotide alpha hydrolases-like superfamily protein	5927.72	6851.44	4436.02	5738.39	1218.79	0.212392	3068.55	3377.9	3364.55	3270.33	174.874	0.0534728	3731.86	3139.37	3961.69	3610.97	424.279	0.117497	2143.5	2330.23	2371.83	2281.85	121.612	0.0532952	0.569904	-0.81121	DOWN	0.631922	-0.662182	DOWN	0.697743	-0.519232	DOWN	0.397646	-1.33044	DOWN
Sb03g036660.1	5	43.1485	1.00987e-08	flavodoxin-like quinone reductase 1	34677	35016.2	31679.3	33790.8	1836.5	0.0543489	21749	20386	18966.6	20367.2	1391.27	0.0683091	13846.3	12574.4	14829	13749.9	1130.37	0.0822094	7460.49	7527.05	7549.12	7512.22	46.1408	0.0061421	0.602744	-0.730383	DOWN	0.546347	-0.87211	DOWN	0.368839	-1.43894	DOWN	0.222315	-2.16932	DOWN
Sb03g036770.1	1	5.5547	0.0121265	methyl esterase 1		210.878	159.868	185.373	36.0696	0.194579	377.665	250.272	397.935	341.957	80.0462	0.234082	0	0	0	0	0	0	173.11	98.1258		135.618	53.022	0.390966	1.8447	0.883386	UP	-	-	Unique RB-180	0.396594	-1.33427	DOWN	0.731596	-0.450881	UNCHANGED
Sb03g037050.2	1	5.8019	1.30388e-06	haloacid dehalogenase (HAD) superfamily protein	118018	89253	72928.9	93399.9	22828.7	0.244419	20154	16694.8	14210.8	17019.8	2984.94	0.17538	86551.1	83274.3	98800.6	89542	8183.88	0.0913971	17217.5	16065.9	12477	15253.5	2472.47	0.162093	0.182226	-2.4562	DOWN	0.17035	-2.55343	DOWN	0.896216	-0.158081	UNCHANGED	0.163314	-2.61428	DOWN
Sb03g037370.1	2	14.562	1.52719e-06	cystatin B	4224.5	4630.08	4571.39	4475.32	219.192	0.048978	4924	4626.35	4237.42	4595.92	344.296	0.0749134	2033.35	1580.27	1751.64	1788.42	228.772	0.127919	2545.05	2537.28	2274.93	2452.42	153.757	0.062696	1.02695	0.0383631	UNCHANGED	1.37128	0.455521	UNCHANGED	0.533608	-0.906148	DOWN	0.547988	-0.867785	DOWN
Sb03g037420.1	3	18.4408	0.0501668	Mog1/PsbP/DUF1795-like photosystem II reaction center PsbP family protein	2142.96	803.467	1905.79	1617.41	714.797	0.441941	1116.68	1409.2	1197.54	1241.14	151.056	0.121707	3000.68	2559.92	2490.97	2683.86	276.538	0.103037	1553.95	1872.67	1799.1	1741.91	166.881	0.095804	0.767364	-0.382017	UNCHANGED	0.64903	-0.623642	UNCHANGED	1.40347	0.489001	UNCHANGED	1.07697	0.106984	UNCHANGED
Sb03g037630.1	2	22.7671	3.75494e-05	calmodulin 5	24186.6	30655.5	31241.6	28694.6	3914.98	0.136436	17977.5	18054.2	14880.1	16970.6	1810.83	0.106704	15767.8	18721.5	19370.4	17953.2	1920.29	0.106961	10008.4	10564.1	8329.5	9634.01	1163.41	0.120761	0.591421	-0.757742	DOWN	0.536617	-0.898037	DOWN	0.567688	-0.816829	DOWN	0.335743	-1.57457	DOWN
Sb03g037870.1	3	26.875	3.88747e-09	NADH:cytochrome B5 reductase 1	89.6008	115.578	99.8512	101.677	13.0846	0.128689	1036.97	1278.7	1070.25	1128.64	131.019	0.116086	405.879	412.209	360.343	392.81	28.2952	0.0720327	1359.9	1433.13	1612.8	1468.61	130.13	0.0886078	11.1003	3.47252	UP	3.73873	1.90255	UP	1.30122	0.379865	UNCHANGED	14.4439	3.85239	UP
Sb03g038020.2	18	156.794	0.00124015	Phosphoglycerate mutase, 2,3-bisphosphoglycerate-independent	108386	100010	93074	100490	7667.17	0.0762977	123230	125268	118886	122461	3259.96	0.0266203	136133	123403	130508	130015	6379	0.0490636	118913	116940	111957	115936	3584.68	0.0309194	1.21864	0.285272	UNCHANGED	0.891717	-0.165343	UNCHANGED	0.946718	-0.0789927	UNCHANGED	1.15371	0.20628	UNCHANGED
Sb03g039480.1	9	80.309	9.99593e-07	triosephosphate isomerase	5838.22	6306.77	6123.12	6089.37	236.09	0.0387709	11883.3	11207.1	11184.7	11425	397.011	0.0347491	8116.26	7835.87	7583.13	7845.08	266.682	0.0339935	8935.62	8721.05	7927.2	8527.96	531.216	0.0622911	1.87623	0.907836	UP	1.08704	0.120411	UNCHANGED	0.746426	-0.421928	UNCHANGED	1.40047	0.485908	UNCHANGED
Sb03g039670.1	5	28.9988	3.80216e-05	acyl-CoA oxidase 3	8088.59	7170.32	6903.73	7387.55	621.58	0.0841389	5043.45	4589.8	5049.99	4894.41	263.821	0.0539026	6771.8	6201.97	6139.82	6371.19	348.322	0.0546714	4794.41	4305.73	4416.12	4505.42	256.287	0.0568841	0.662522	-0.59396	DOWN	0.707154	-0.499903	UNCHANGED	0.920522	-0.119476	UNCHANGED	0.609866	-0.713435	DOWN
Sb03g039910.1	1	5.0836	0.0644149	Adenine nucleotide alpha hydrolases-like superfamily protein	3430.29	2606.57	2066.09	2700.99	686.983	0.254345	1806.83	2521.02	2496.28	2274.71	405.386	0.178214	3218.71	2909.04	3085.24	3071	155.326	0.0505784	1516.3	2205.72	2041.34	1921.12	360.092	0.187439	0.842178	-0.247803	UNCHANGED	0.625568	-0.676762	UNCHANGED	0.844555	-0.243737	UNCHANGED	0.711266	-0.49154	UNCHANGED
Sb03g040100.1	12	122.35	1.26842e-08	sedoheptulose-bisphosphatase	103088	98060.1	101075	100741	2530.5	0.0251189	37606.4	39005	39574.4	38728.6	1012.68	0.0261481	123904	112643	120974	119174	5842.14	0.049022	49981.1	52360.1	44178.4	48839.8	4208.53	0.0861699	0.384438	-1.37918	DOWN	0.40982	-1.28694	DOWN	1.26108	0.334659	UNCHANGED	0.484806	-1.04452	DOWN
Sb03g040550.2	8	56.7192	2.43432e-07	Ribosomal protein L1p/L10e family	306.302	395.93	422.374	374.869	60.8346	0.162282	1774.59	1818.36	2345.69	1979.55	317.84	0.160562	1664.21	1672.57	1591.93	1642.9	44.342	0.0269901	2024.24	2039.34	1983.42	2015.67	28.9313	0.0143532	5.28064	2.40071	UP	1.2269	0.295014	UNCHANGED	1.01825	0.0260882	UNCHANGED	5.377	2.4268	UP
Sb03g040600.1	1	6.3716	1.12379e-05	chitinase A	3833.63	3842.14	2959.56	3545.11	507.119	0.143047	1574.06	1359.95	1793.9	1575.97	216.982	0.137682	4379.69	4018.17	4348.47	4248.78	200.318	0.0471473	1983.23	1892.12	1675.41	1850.25	158.122	0.0854596	0.444547	-1.16959	DOWN	0.435479	-1.19932	DOWN	1.17404	0.231485	UNCHANGED	0.521917	-0.938107	DOWN
Sb03g040810.1	5	35.2802	0.00193434	uricase / urate oxidase / nodulin 35, putative	3191.05	3634.31	2266.23	3030.53	698.02	0.230329	3624.32	2998.05	3113.9	3245.42	333.209	0.102671	7647.9	6477.26	6882.17	7002.44	594.517	0.0849013	4366.53	2866.46	2637.78	3290.26	939.069	0.285409	1.07091	0.0988369	UNCHANGED	0.469873	-1.08966	DOWN	1.01381	0.019793	UNCHANGED	1.0857	0.11863	UNCHANGED
Sb03g040880.1	8	66.6527	0.0102342	actin 7	1426.79	1596.67	1290.85	1438.1	153.223	0.106545	1529.72	1729.56	1140.09	1466.45	299.785	0.204429	1001.41	1062	844.331	969.249	112.344	0.115909	946.794	1020.3	715.176	894.091	159.244	0.178108	1.01971	0.0281644	UNCHANGED	0.922457	-0.116446	UNCHANGED	0.609696	-0.713839	DOWN	0.621715	-0.685674	DOWN
Sb03g040890.1	7	55.0294	0.00275752	SNARE-like superfamily protein	13380	9268.7	16887.7	13178.8	3813.47	0.289365	21592.7	24053.2	28188.6	24611.5	3333.24	0.135434	26767.5	24387.6	25415.9	25523.6	1193.58	0.0467637	14288.5	15664.2	16948.2	15633.7	1330.14	0.0850819	1.86751	0.901117	UP	0.612517	-0.707179	DOWN	0.635217	-0.654678	DOWN	1.18628	0.246439	UNCHANGED
Sb03g040900.1	6	42.8282	2.42107e-05	Inositol monophosphatase family protein	12454	13232.6	9242.76	11643.1	2114.91	0.181645	5392.64	5565.01	4498.03	5151.89	572.782	0.111179	11263.2	10683.2	11419	11121.8	387.766	0.0348654	3326.53	3919.2	4657	3967.57	666.554	0.168	0.442484	-1.1763	DOWN	0.356739	-1.48706	DOWN	0.77012	-0.376846	UNCHANGED	0.340766	-1.55315	DOWN
Sb03g041100.1	7	59.83	6.95371e-06	Chlorophyll A-B binding family protein	42285.5	39708.5	33176.7	38390.2	4695.29	0.122304	21820.4	24458.5	23010.8	23096.6	1321.16	0.0572014	17276.5	15011.1	16575.5	16287.7	1159.8	0.0712075	30458.3	30245	33069.4	31257.6	1572.68	0.0503138	0.601626	-0.733062	DOWN	1.91909	0.940425	UP	1.35334	0.436527	UNCHANGED	0.814206	-0.296534	UNCHANGED
Sb03g041370.1	7	50.3104	0.0233774	SEC14 cytosolic factor family protein / phosphoglyceride transfer family protein	11249.9	7832.74	8955.25	9345.98	1741.79	0.186367	8647.28	9325.13	9737.87	9236.76	550.641	0.0596141	10698.8	9821.43	10166.7	10229	442.01	0.0432115	7932.26	7182.48	6504.24	7206.33	714.306	0.0991221	0.988314	-0.0169591	UNCHANGED	0.704501	-0.505327	DOWN	0.780179	-0.358122	UNCHANGED	0.771062	-0.375082	UNCHANGED
Sb03g041830.1	13	83.3304	0.000119907	Heat shock protein 70 (Hsp 70) family protein	3829.83	4218.35	4121.19	4056.46	202.19	0.0498441	6714.14	6488.38	7018.43	6740.32	265.994	0.0394632	4758.59	4840.95	4751.49	4783.68	49.7298	0.0103957	5529.92	5819.37	7125.83	6158.38	850.25	0.138064	1.66163	0.732597	UP	1.28737	0.364429	UNCHANGED	0.913662	-0.130267	UNCHANGED	1.51817	0.60233	UP
Sb03g042440.1	16	93.5327	7.7026e-05	lipoxygenase 1	26376.8	25469.4	21736.6	24527.6	2459.31	0.100267	39196.2	38399.3	35678.1	37757.9	1844.68	0.0488555	34199.5	31568.8	35419.1	33729.1	1967.78	0.0583408	39999.8	39911.3	38375	39428.7	913.574	0.0231703	1.5394	0.622373	UP	1.16898	0.225252	UNCHANGED	1.04425	0.0624683	UNCHANGED	1.60752	0.684841	UP
Sb03g042450.1	7	43.0671	7.19696e-06	lipoxygenase 1	8936.62	8232.18	9302.99	8823.93	544.223	0.0616758	6675.1	6446.08	5841.57	6320.92	430.632	0.0681281	13397.3	11571.9	11177.8	12049	1184.16	0.0982791	11887.4	11736.4	12003.1	11875.7	133.773	0.0112645	0.716338	-0.481288	UNCHANGED	0.985615	-0.0209046	UNCHANGED	1.87879	0.909801	UP	1.34585	0.428513	UNCHANGED
Sb03g042460.1	15	116.112	0.000730726	pfkB-like carbohydrate kinase family protein	21264.8	18159	23653.4	21025.8	2755	0.13103	30310.3	30183.9	28614.4	29702.9	944.748	0.0318066	28542.7	25332.9	26142.7	26672.8	1669.26	0.0625827	19680.5	19284.7	21151.5	20038.9	983.641	0.0490866	1.41269	0.498445	UNCHANGED	0.751285	-0.412568	UNCHANGED	0.674645	-0.5678	DOWN	0.953064	-0.0693553	UNCHANGED
Sb03g042604.1	8	58.4438	0.099215	ribosomal protein L5 B	1734	2136.15	4143.83	2671.33	1290.98	0.483274	3353.36	3661.52	3789.62	3601.5	224.239	0.0622627	1517.15	2598.59	1948.81	2021.51	544.374	0.26929	1565.88	2232.99	2232.57	2010.48	385.036	0.191515	1.34821	0.431043	UNCHANGED	0.994542	-0.00789562	UNCHANGED	0.558234	-0.841059	UNCHANGED	0.752615	-0.410016	UNCHANGED
Sb03g043100.1	3	28.5304	0.000131376	exocyst subunit exo70 family protein F1	11965.6	9959.99	13279.2	11734.9	1671.58	0.142445	8488.97	8697.29	7139.71	8108.66	845.576	0.104281	19781.2	16734.4	16661.9	17725.8	1780.39	0.100441	13216.6	14651	15074.2	14313.9	973.583	0.0680164	0.690985	-0.533274	DOWN	0.80752	-0.308431	UNCHANGED	1.76527	0.819887	UP	1.21977	0.286613	UNCHANGED
Sb03g043140.1	25	310.668	0.00116114	Aldolase superfamily protein	44042.2	40841.3	83167	56016.8	23567.1	0.420714	132744	147628	147720	142697	8619.6	0.0604048	91443.1	78388.4	78086.7	82639.4	7625.73	0.0922772	127498	135011	130072	130860	3818.27	0.0291782	2.5474	1.34903	UP	1.58351	0.663126	UP	0.917048	-0.124931	UNCHANGED	2.33609	1.2241	UP
Sb03g043750.1	6	48.0322	0.00214691	selenium-binding protein 1	12267.6	9938.05	10862.6	11022.8	1173	0.106416	13836.8	13818.6	14596	14083.8	443.677	0.0315026	8489.45	9929.57	9404.39	9274.47	728.8	0.0785813	13887.5	11456.2	11602.6	12315.5	1363.43	0.110709	1.2777	0.353555	UNCHANGED	1.32789	0.409135	UNCHANGED	0.87444	-0.193568	UNCHANGED	1.11728	0.159986	UNCHANGED
Sb03g043870.1	2	22.0695	0.00290144	small ubiquitin-like modifier 1	4917.88	5489.73	4620.63	5009.42	441.717	0.0881774	3548.8	2998.82	4151.54	3566.39	576.562	0.161665	2834.89	3198.37	2421.37	2818.21	388.77	0.137949	2456.43	2502.52	3322.86	2760.6	487.472	0.176582	0.711937	-0.490178	UNCHANGED	0.979558	-0.0297971	UNCHANGED	0.77406	-0.369482	UNCHANGED	0.551082	-0.85966	DOWN
Sb03g044010.1	4	23.0435	3.09987e-05	dynamin-related protein 3A	644.941	579.777	1098.26	774.324	282.418	0.364728	3119.03	2733.95	2696.42	2849.8	233.914	0.0820809	2897.23	2759.17	3205.42	2953.94	228.465	0.0773424	3289.09	2790.16	3165.43	3081.56	259.828	0.0843169	3.68037	1.87985	UP	1.0432	0.0610188	UNCHANGED	1.08132	0.1128	UNCHANGED	3.97968	1.99265	UP
Sb03g044280.1	2	11.6104	0.00135333	ribosomal protein large subunit 27	5841.43	2519.2	6057.66	4806.1	1983.46	0.412696	1853.14	1996.5	1822.59	1890.74	92.8538	0.0491097	6307.71	6118.51	5855.39	6093.87	227.166	0.0372778	2162.07	2415.12	1854.41	2143.87	280.795	0.130976	0.393405	-1.34591	DOWN	0.351807	-1.50714	DOWN	1.13388	0.181262	UNCHANGED	0.446072	-1.16465	DOWN
Sb03g044290.1	5	44.0034	0.210306	breast basic conserved 1	9606.27	5726.87	14669	10000.7	4484.12	0.44838	10882.7	11635.9	12815.4	11778	974.135	0.0827079	14912.7	15395.7	14136.1	14814.8	635.458	0.0428934	9459.28	10924.7	11759	10714.3	1164.19	0.108657	1.17772	0.235991	UNCHANGED	0.723215	-0.467503	UNCHANGED	0.909688	-0.136556	UNCHANGED	1.07135	0.0994344	UNCHANGED
Sb03g044330.1	1	5.1788	0.000432355	DEK domain-containing chromatin associated protein	2288.48	2589.25	2088.63	2322.12	252	0.108521	1793.53	1426.74	2238.64	1819.64	406.58	0.22344	1370.2	1589.27	1870.79	1610.09	250.94	0.155855	878.914	631.974	893.545	801.477	146.977	0.183382	0.783609	-0.351793	UNCHANGED	0.497785	-1.0064	DOWN	0.44046	-1.18292	DOWN	0.345149	-1.53471	DOWN
Sb03g044500.1	11	86.4348	5.96645e-05	Aldolase-type TIM barrel family protein	38703.8	36417.5	36563.5	37228.3	1279.93	0.0343807	38626.4	40564.2	42460.3	40550.3	1917.04	0.0472755	38256.1	32946.6	35007.8	35403.5	2676.74	0.0756066	26668	28233.8	26863.6	27255.1	853.184	0.0313036	1.08923	0.123312	UNCHANGED	0.769843	-0.377365	UNCHANGED	0.672132	-0.573184	DOWN	0.732108	-0.449872	UNCHANGED
Sb03g044550.2	1	5.3016	5.51781e-14	Glutathione S-transferase family protein	0	0	0	0	0	0	130.707	161.906	133.56	142.058	17.2481	0.121416	0	0	0	0	0	0	117.002	107.94	103.655	109.532	6.81473	0.0622165	-	-	Unique CB-180	-	-	Unique RB-180	0.771042	-0.375118	UNCHANGED	-	-	Unique RB-180
Sb03g045490.1	4	32.7487	4.01343e-10	Glycosyl hydrolase superfamily protein	23829.2	23619.4	23659.2	23702.6	111.42	0.00470077	52721.1	54088.9	49592.1	52134	2305.15	0.0442158	20353.5	19786.3	20057.7	20065.8	283.707	0.0141388	12712.7	13894.6	14033.4	13546.9	725.773	0.0535749	2.1995	1.13718	UP	0.675123	-0.566778	DOWN	0.259847	-1.94426	DOWN	0.571535	-0.807085	DOWN
Sb03g045630.1	3	19.1843	0.0373188	Glycosyl hydrolase superfamily protein	13020.7	9265.75	9856.58	10714.3	2019.09	0.188447	12005.7	13975.2	10618.4	12199.8	1686.81	0.138266	20168.7	16807.5	16287.7	17754.7	2106.74	0.118658	13169.8	8471.76	5733.4	9124.99	3761	0.412164	1.13864	0.187314	UNCHANGED	0.513949	-0.960303	DOWN	0.747963	-0.418962	UNCHANGED	0.851662	-0.231648	UNCHANGED
Sb03g045840.1	1	6.4226	0.761813	glutathione S-transferase TAU 8	868.418	550.749	429.665	616.277	226.597	0.367687	519.83	766.908	520.302	602.347	142.514	0.236599	647.215	656.164	652.005	651.795	4.47822	0.0068706	793.977	481.048	324.644	533.223	238.977	0.448174	0.977395	-0.0329862	UNCHANGED	0.818084	-0.289679	UNCHANGED	0.885243	-0.175855	UNCHANGED	0.865232	-0.208841	UNCHANGED
Sb03g045870.1	2	12.8708	3.90104e-05	Plant calmodulin-binding protein-related	6539.2	4721.62	5830.04	5696.95	916.068	0.1608	6635.12	7202.72	7018.3	6952.05	289.543	0.0416486	9861.29	9610.6	10015.9	9829.27	204.548	0.0208101	12706.5	12100	11039.6	11948.7	843.659	0.0706067	1.22031	0.287248	UNCHANGED	1.21563	0.281698	UNCHANGED	1.71873	0.781345	UP	2.09739	1.06859	UP
Sb03g045930.1	2	10.7653	9.40033e-05	uridine 5\'-monophosphate synthase / UMP synthase (PYRE-F) (UMPS)	3179.29	3094.66	3390.01	3221.32	152.097	0.0472156	2521.36	2273.2	2436.78	2410.45	126.157	0.0523378	2793.76	2912.11	2798	2834.63	67.1388	0.0236852	2655.78	2570.33	2650.24	2625.45	47.8151	0.0182122	0.748279	-0.418352	UNCHANGED	0.926206	-0.110595	UNCHANGED	1.0892	0.123263	UNCHANGED	0.815022	-0.295089	UNCHANGED
Sb03g045940.1	3	15.8691	1.53808e-05	uridine 5\'-monophosphate synthase / UMP synthase (PYRE-F) (UMPS)	915.745	1012.7	886.206	938.217	66.1736	0.0705312	1846.39	1605.88	1599.81	1684.03	140.644	0.0835167	2121.43	2488.77	2216.66	2275.62	190.637	0.0837736	1907.27	1513.29	1814.25	1744.94	205.93	0.118016	1.79492	0.843922	UP	0.766797	-0.383083	UNCHANGED	1.03617	0.0512594	UNCHANGED	1.85984	0.895182	UP
Sb03g046030.1	1	5.5171	0.003603	MEMO1, putative, expressed	0	0	0	0	0	0	28.9712	34.9317		31.9514	4.21467	0.131909	0	0	0	0	0	0	64.5992	33.8972	78.7147	59.0704	22.9146	0.38792	-	-	Unique CB-180	-	-	Unique RB-180	1.84875	0.886553	UP	-	-	Unique RB-180
Sb03g046340.1	17	140.746	5.77924e-07	ferredoxin-NADP(+)-oxidoreductase 1	37548	36283.8	28954.9	34262.2	4639.55	0.135413	15839.6	15037.5	14797	15224.7	545.934	0.0358584	45200.6	40693.2	42564.9	42819.6	2264.44	0.0528834	17455.4	15616.4	16007	16359.6	968.859	0.0592227	0.444359	-1.1702	DOWN	0.382059	-1.38813	DOWN	1.07454	0.103721	UNCHANGED	0.477482	-1.06648	DOWN
Sb03g046510.1	1	5.9248	2.43425e-06	NAD(P)H:plastoquinone dehydrogenase complex subunit O	9939.07	7716.97	7143.57	8266.54	1476.56	0.178619	1376.7	1979.56	1767.41	1707.89	305.806	0.179055	5656.12	4542.49	4593.82	4930.81	628.664	0.127497	1250.72	785.749	1054.5	1030.32	233.427	0.226557	0.206603	-2.27507	DOWN	0.208956	-2.25873	DOWN	0.603272	-0.72912	DOWN	0.124638	-3.00419	DOWN
Sb03g046730.1	2	20.2339	0.713513	uncharacterized	7133.13	6921.19	5552.36	6535.56	858.044	0.131289	6865.78	6910.75	6391.87	6722.8	287.475	0.0427612	6524.37	5578.33	6889.38	6330.69	676.64	0.106883	6761.9	6779.45	6959.51	6833.62	109.377	0.0160057	1.02865	0.040751	UNCHANGED	1.07944	0.110287	UNCHANGED	1.01648	0.0235878	UNCHANGED	1.04561	0.0643387	UNCHANGED
Sb03g046760.1	9	87.9941	0.000686163	Peroxidase superfamily protein	124774	112632	152144	129850	20238.7	0.155862	195307	189328	194066	192900	3155.54	0.0163584	176546	160109	159659	165438	9622.61	0.0581645	123806	131876	122975	126219	4916.76	0.0389542	1.48556	0.571008	UP	0.76294	-0.390359	UNCHANGED	0.654324	-0.611923	DOWN	0.972038	-0.0409155	UNCHANGED
Sb03g046830.1	2	12.3554	5.15435e-07	thioredoxin Y1	3446.76	3698.46	2888.34	3344.52	414.627	0.123972	1025.47	1006.35	913.804	981.876	59.7215	0.0608239	1616.09	1501.37	1452.44	1523.3	84.0037	0.0551459	892.108	827.447	1025.18	914.913	100.821	0.110198	0.293578	-1.76819	DOWN	0.600613	-0.735493	DOWN	0.931801	-0.101906	UNCHANGED	0.273556	-1.87009	DOWN
Sb03g047200.1	1	6.0122	0.000264614	UDP-D-apiose/UDP-D-xylose synthase 2	375.805	488.627	459.757	441.396	58.6093	0.132782	389	444.12	532.155	455.092	72.2055	0.158661	186.653	219.448	128.45	178.183	46.0864	0.258646	163.75	89.866	139.328	130.981	37.6425	0.287388	1.03103	0.0440834	UNCHANGED	0.735092	-0.444003	UNCHANGED	0.287813	-1.7968	DOWN	0.296743	-1.75271	DOWN
Sb03g047300.1	2	11.469	7.27143e-07	cytochrome B5 isoform B	3839.25	3630.62	4033.52	3834.46	201.491	0.0525475	2381.31	1876.6	2033.47	2097.13	258.305	0.123171	2476.42	2254.27	2488.94	2406.54	132.019	0.0548584	1299.35	1170.48	1244.44	1238.09	64.6675	0.0522316	0.546916	-0.87061	DOWN	0.514469	-0.958845	DOWN	0.590375	-0.760297	DOWN	0.322885	-1.63091	DOWN
Sb03g047385.1	2	10.7162	0.215769	uncharacterized	2045.79	1808.26	1581.66	1811.9	232.084	0.128089	2706.22	2816.13	2014.45	2512.27	434.61	0.172995	1762.18	1808.3	2266.79	1945.76	278.975	0.143376	1684.43	3040.6	3084.21	2603.08	795.873	0.305743	1.38654	0.471484	UNCHANGED	1.33782	0.419887	UNCHANGED	1.03615	0.0512301	UNCHANGED	1.43666	0.522714	UP
Sb03g047400.1	2	17.833	1.54196e-05	Radical SAM superfamily protein	10111.4	9785.1	8314.85	9403.8	957.071	0.101775	6338.74	6659.85	5929.71	6309.44	365.951	0.0580007	7777.73	8181.56	8877.44	8278.91	556.281	0.0671925	4321.34	4695.9	4923.54	4646.93	304.077	0.0654361	0.670945	-0.575733	DOWN	0.561297	-0.833164	DOWN	0.736505	-0.441233	UNCHANGED	0.494154	-1.01697	DOWN
Sb04g000230.1	5	27.8473	0.00808726	PDI-like 1-4	2284.81	1914.74	1715.24	1971.6	289.008	0.146586	2710.96	2719.85	2146.18	2525.66	328.675	0.130134	1391.31	1493.71	1794.41	1559.81	209.523	0.134326	1796.96	1878.51	1653.27	1776.25	114.038	0.0642019	1.28102	0.357297	UNCHANGED	1.13876	0.187462	UNCHANGED	0.70328	-0.50783	DOWN	0.900918	-0.150533	UNCHANGED
Sb04g000320.3	8	44.7625	0.0804432	hydroxypyruvate reductase	117620	88388.1	97001.8	101003	15021.1	0.148719	111722	112564	103988	109425	4726.81	0.0431969	128832	115844	118383	121020	6883.51	0.0568793	102884	103423	91031.1	99112.7	7004.09	0.0706679	1.08338	0.115537	UNCHANGED	0.818979	-0.288101	UNCHANGED	0.905761	-0.142797	UNCHANGED	0.981282	-0.0272602	UNCHANGED
Sb04g000370.1	19	123.932	0.121178	TCP-1/cpn60 chaperonin family protein	9581	9231.09	8088.64	8966.91	780.467	0.0870386	9402.25	10183.5	10054.9	9880.21	418.898	0.0423976	7999.92	7962.07	8275.66	8079.22	171.178	0.0211874	11159.2	8245.26	9127.52	9510.67	1494.29	0.157117	1.10185	0.139932	UNCHANGED	1.17718	0.235331	UNCHANGED	0.962597	-0.0549958	UNCHANGED	1.06064	0.0849359	UNCHANGED
Sb04g000580.1	4	23.0482	0.00293601	Lactate/malate dehydrogenase family protein	2217.06	1661.67	1329.28	1736	448.538	0.258374	2287.27	2612.48	2324.58	2408.11	177.97	0.0739044	857.624	1422.9	1302.8	1194.44	297.81	0.24933	2713.39	2622.51	2576.75	2637.55	69.5494	0.0263689	1.38716	0.472132	UNCHANGED	2.20818	1.14286	UP	1.09528	0.131297	UNCHANGED	1.51932	0.603429	UP
Sb04g001130.1	23	240.181	7.86829e-08	catalase 1	247860	237810	196326	227332	27318	0.120168	132833	131973	127880	130895	2646.55	0.0202188	469033	456460	474005	466499	9042.63	0.019384	340085	324291	355712	340029	15710.7	0.046204	0.575789	-0.796388	DOWN	0.728896	-0.456216	UNCHANGED	2.59772	1.37724	UP	1.49574	0.580857	UP
Sb04g001140.2	19	155.995	0.171073	Heat shock protein 70 (Hsp 70) family protein	74903	79379.1	62427.9	72236.7	8784.52	0.121607	73878.5	69677.6	65756.6	69770.9	4061.77	0.0582158	71618.8	67376.6	70052	69682.5	2145.12	0.0307842	63304	61483.9	63053.9	62613.9	986.551	0.0157561	0.965866	-0.0501057	UNCHANGED	0.898561	-0.154312	UNCHANGED	0.897422	-0.156142	UNCHANGED	0.866789	-0.206248	UNCHANGED
Sb04g001320.1	10	70.181	0.00673921	UDP-glucose pyrophosphorylase 2	307.662	434.65	626.046	456.119	160.274	0.351386	697.09	551.154	828.574	692.273	138.773	0.200459	234.059	269.046	167.802	223.635	51.4204	0.229929	442.725	273.957	440.046	385.576	96.6739	0.250726	1.51775	0.60193	UP	1.72413	0.785866	UP	0.556971	-0.844327	DOWN	0.84534	-0.242397	UNCHANGED
Sb04g001510.1	4	24.1067	3.93923e-07	spermidine synthase 3	16182.7	14929.2	12479.4	14530.4	1883.57	0.12963	5465.8	5380.09	5454.57	5433.49	46.578	0.00857239	10665.3	10899.6	11201.4	10922.1	268.738	0.0246049	6475.89	6264.63	6590.24	6443.59	165.189	0.0256362	0.373938	-1.41913	DOWN	0.589958	-0.761315	DOWN	1.1859	0.245986	UNCHANGED	0.443454	-1.17314	DOWN
Sb04g001720.1	5	35.8672	3.28391e-05	cold shock domain protein 1	15334.6	13855.7	13314.3	14168.2	1045.76	0.0738107	19746.5	20619.6	19888.4	20084.8	468.551	0.0233286	21794.8	21742	24750	22762.3	1721.66	0.0756368	17740.4	18257	18496.2	18164.5	386.309	0.0212672	1.4176	0.503453	UP	0.79801	-0.325521	UNCHANGED	0.904389	-0.144984	UNCHANGED	1.28206	0.358469	UNCHANGED
Sb04g001740.1	9	82.7329	8.48553e-06	Cyclophilin-like peptidyl-prolyl cis-trans isomerase family protein	94830.1	85789.8	87326.9	89315.6	4837.17	0.0541582	68156.3	63155.9	59825.4	63712.5	4193.26	0.0658154	85752.6	77656.9	76202.9	79870.8	5145.42	0.0644218	53240	52215.6	52544.1	52666.5	523.062	0.00993158	0.713342	-0.487335	UNCHANGED	0.659397	-0.600781	DOWN	0.826628	-0.27469	UNCHANGED	0.589668	-0.762025	DOWN
Sb04g001820.1	2	10.9936	0.143371	SIN3 associated polypeptide P18	828.415	849.164	722.741	800.107	67.7988	0.0847372	952.911	881.034	1024.5	952.816	71.7347	0.075287	659.156	1104.28	998.981	920.806	232.632	0.252639	1118.95	983.138	1493.59	1198.56	264.373	0.220575	1.19086	0.252005	UNCHANGED	1.30164	0.380332	UNCHANGED	1.25791	0.331032	UNCHANGED	1.498	0.583036	UP
Sb04g001950.1	2	11.5364	0.00332217	NAD(P)-linked oxidoreductase superfamily protein	11351.5	8820.29	11327.6	10499.8	1454.54	0.13853	8241.99	7422.11	7702.9	7789	416.67	0.0534946	8157.61	8109.29	7449.22	7905.37	395.776	0.0500641	10155.5	10228.4	9915.84	10099.9	163.538	0.016192	0.741824	-0.430851	UNCHANGED	1.2776	0.35344	UNCHANGED	1.29669	0.374835	UNCHANGED	0.961917	-0.0560159	UNCHANGED
Sb04g002580.1	7	41.481	0.000394069	Glycosyl hydrolase family protein	6224.89	7559.01	5800.42	6528.11	917.668	0.140572	3437.58	3827.49	2738.03	3334.37	552.014	0.165553	10135.6	8230.88	8615.02	8993.84	1007.29	0.111998	5280.83	4175.21	6268	5241.34	1046.95	0.199749	0.510771	-0.969253	DOWN	0.582771	-0.779	DOWN	1.57192	0.652525	UP	0.802889	-0.316728	UNCHANGED
Sb04g002620.1	5	32.6447	7.43485e-05	copper ion binding;cobalt ion binding;zinc ion binding	5899.22	6025.83	4467.66	5464.24	865.383	0.158372	2975.26	2760.49	2760.26	2832	124.063	0.0438077	4110.88	4141.12	4101.17	4117.72	20.8345	0.0050597	2642.91	1980.74	1946.71	2190.12	392.492	0.17921	0.518279	-0.948199	DOWN	0.531876	-0.910837	DOWN	0.773347	-0.370812	UNCHANGED	0.40081	-1.31901	DOWN
Sb04g002770.1	2	18.9398	0.0816228	proteasome alpha subunit F1	3436.69	4145.83	3096.73	3559.75	535.268	0.150367	3910.15	3737.13	3735.26	3794.18	100.435	0.0264709	3318.49	2962.58	3275.05	3185.37	194.162	0.0609542	2979.64	3367.52	3053.76	3133.64	205.907	0.0657086	1.06586	0.092012	UNCHANGED	0.983758	-0.0236244	UNCHANGED	0.825907	-0.275949	UNCHANGED	0.880297	-0.183937	UNCHANGED
Sb04g002980.1	6	49.0939	1.31871e-05	Ribosomal protein L3 family protein	18482.1	16357.1	15571.2	16803.4	1505.91	0.0896192	3608.82	1831.79	3712.67	3051.1	1057.22	0.346506	18254.7	19464.9	17216.1	18311.9	1125.5	0.0614626	4930.73	3895.45	3384.44	4070.2	787.822	0.193558	0.181576	-2.46136	DOWN	0.222271	-2.16961	DOWN	1.33401	0.415774	UNCHANGED	0.242224	-2.04558	DOWN
Sb04g003340.1	1	5.2054	0.014625	uncharacterized	1319.43	1455.83	1768.76	1514.67	230.37	0.152092	1397.01	1202.2	1603.3	1400.84	200.575	0.143182	1107.61	961.422	898.088	989.04	107.457	0.108648	1115.01	1211.55	1327.6	1218.06	106.443	0.0873877	0.924843	-0.112719	UNCHANGED	1.23155	0.300478	UNCHANGED	0.86952	-0.201709	UNCHANGED	0.80417	-0.314428	UNCHANGED
Sb04g003390.1	19	176.11	0.0445446	eukaryotic translation initiation factor 4A1	816.275	575.17	1081.02	824.154	253.016	0.307001	1981.04	2120.03	1112.69	1737.92	545.907	0.314115	1544.3	1542.08	1278.43	1454.94	152.863	0.105065	1452.27	914.463	1199.5	1188.74	269.064	0.226343	2.10873	1.07638	UP	0.817041	-0.29152	UNCHANGED	0.684003	-0.547926	DOWN	1.44238	0.528452	UP
Sb04g003410.1	18	119.018	0.30423	26S proteasome regulatory subunit S2 1A	192864	200535	155347	182915	24181.1	0.132198	193586	189032	181624	188080	6037.66	0.0321015	176192	166275	172923	171796	5053.48	0.0294155	173071	169829	161833	168244	5784.26	0.0343802	1.02824	0.0401728	UNCHANGED	0.979322	-0.0301447	UNCHANGED	0.894532	-0.160795	UNCHANGED	0.919791	-0.120622	UNCHANGED
Sb04g003890.1	5	33.5359	1.14687e-05	Ribosomal protein L19e family protein	19115.1	20667.2	16981.3	18921.2	1850.55	0.0978029	11122.9	9747.1	11035.1	10635	770.215	0.0724225	18725.8	17582.1	17413.2	17907	714.109	0.0398787	9026.14	9826.74	10860.5	9904.45	919.638	0.092851	0.562069	-0.831182	DOWN	0.553104	-0.854378	DOWN	0.931305	-0.102674	UNCHANGED	0.523457	-0.933856	DOWN
Sb04g004030.1	2	11.3542	0.130633	TCP-1/cpn60 chaperonin family protein	1455.95	1923.26	1283.48	1554.23	331.017	0.212978	2213	2169.81	2189.65	2190.82	21.619	0.009868	2052.35	1199.66	1555.43	1602.48	428.291	0.267267	2186	1732.59	3428.22	2448.93	877.863	0.358467	1.40959	0.495272	UNCHANGED	1.52821	0.611847	UNCHANGED	1.11782	0.160682	UNCHANGED	1.57566	0.655954	UP
Sb04g004190.1	2	17.2848	0.000842599	F-box/RNI-like superfamily protein	2931.23	2374.7	2380.59	2562.18	319.625	0.124747	4744.69	4235.62	4183.54	4387.95	310.041	0.0706574	2802.83	2136.97	2564.72	2501.51	337.403	0.13488	3839.76	3449.15	3044.99	3444.63	397.401	0.115368	1.71259	0.776179	UP	1.37702	0.461551	UNCHANGED	0.78502	-0.349198	UNCHANGED	1.34442	0.42698	UNCHANGED
Sb04g004630.1	10	76.5091	2.14502e-06	hydroxymethylbilane synthase	9213.36	7868.83	9578.08	8886.76	900.212	0.101298	5426.38	5444.42	5495.38	5455.39	35.7869	0.00655991	10880.4	10799.3	11777.8	11152.5	543.067	0.0486947	5897.03	6389.44	5808.94	6031.8	312.839	0.0518649	0.613879	-0.703974	DOWN	0.540848	-0.886704	DOWN	1.10566	0.144906	UNCHANGED	0.67874	-0.559068	DOWN
Sb04g004640.1	5	38.2093	0.00119269	hydroxymethylbilane synthase	13896.2	11646.4	18947.1	14829.9	3738.82	0.252114	22191.3	18366.3	19284.2	19947.3	1996.87	0.100108	35559.3	28722.2	26537.3	30272.9	4706.69	0.155475	31102	31551.4	27438.6	30030.7	2256	0.0751231	1.34507	0.427683	UNCHANGED	0.991998	-0.0115906	UNCHANGED	1.5055	0.590247	UP	2.02501	1.01793	UP
Sb04g004690.2	22	227.217	0.000962187	phosphoglycerate kinase	30499.8	29276.6	26596.7	28791	1996.36	0.0693396	54829.3	44881.4	49252.9	49654.5	4986.06	0.100415	41220.5	34101.1	35564.9	36962.2	3759.74	0.101719	36851.1	44350.1	46403.9	42535	5028.43	0.118219	1.72465	0.786305	UP	1.15077	0.202601	UNCHANGED	0.856619	-0.223274	UNCHANGED	1.47737	0.563031	UP
Sb04g004750.1	7	70.4193	0.100348	glyceraldehyde-3-phosphate dehydrogenase of plastid 2	8420.71	6055.07	8310.48	7595.42	1335.12	0.17578	6946.28	7413.29	6670.88	7010.15	375.303	0.0535371	7292.85	6721.71	7142.16	7052.24	295.998	0.0419722	5544.69	6184.3	6041.28	5923.42	335.699	0.0566731	0.922944	-0.115684	UNCHANGED	0.839935	-0.25165	UNCHANGED	0.844978	-0.243014	UNCHANGED	0.779868	-0.358699	UNCHANGED
Sb04g004770.1	3	25.4815	1.73116e-06	photosystem I light harvesting complex gene 1	18872.5	18071.1	13052.2	16665.3	3154.55	0.189289	3072.21	2446.77	3477.18	2998.72	519.12	0.173114	12307.5	10287.9	11593.9	11396.4	1024.17	0.0898676	4024.23	4436.58	4662.47	4374.43	323.627	0.0739815	0.179938	-2.47443	DOWN	0.383842	-1.38142	DOWN	1.45877	0.544747	UP	0.262488	-1.92968	DOWN
Sb04g005040.1	13	88.4237	0.184987	vacuolar ATP synthase subunit A	465.806	472.016	383.454	440.426	49.4361	0.112246	573.534	475.359	483.374	510.756	54.5151	0.106734	144.827	364.565	389.083	299.492	134.503	0.449105	539.537	308.118	508.286	451.98	125.565	0.27781	1.15969	0.213736	UNCHANGED	1.50916	0.593743	UNCHANGED	0.884924	-0.176375	UNCHANGED	1.02624	0.0373617	UNCHANGED
Sb04g005337.1	1	11.9314	6.35885e-06	Protein kinase superfamily protein	6331.91	5960.36	5495.21	5929.16	419.219	0.0707047	14591.7	13311	13029.4	13644	832.661	0.0610275	3157.94	3801.2	4749.63	3902.92	800.709	0.205156	7697.38	7682.36	8417.19	7932.31	419.989	0.0529467	2.30117	1.20237	UP	2.0324	1.02319	UP	0.581376	-0.782456	DOWN	1.33785	0.419914	UNCHANGED
Sb04g005590.1	4	27.491	0.0222188	proteasome beta subunit C1	10787.1	12198.4	7713.73	10233.1	2293.12	0.224088	8414.22	8394.78	7956.06	8255.02	259.09	0.0313857	7158.92	6726.99	7764.36	7216.75	521.1	0.0722069	6932.43	5824.27	6968.9	6575.2	650.578	0.0989443	0.806697	-0.3099	UNCHANGED	0.911102	-0.134316	UNCHANGED	0.796509	-0.328237	UNCHANGED	0.642542	-0.638137	DOWN
Sb04g005870.1	1	5.3693	0.000174007	Cyclase family protein	628.359	609.355	649.089	628.934	19.8736	0.0315989	431.066	386.849	537.676	451.864	77.5346	0.171588	886.263	1653.58	1297.03	1278.96	383.977	0.300226	1326.62	1316.09	1528.31	1390.34	119.598	0.0860206	0.718459	-0.477022	UNCHANGED	1.08709	0.120468	UNCHANGED	3.0769	1.62148	UP	2.21063	1.14446	UP
Sb04g006270.1	5	32.7226	0.00634149	Thioredoxin superfamily protein	3135.24	3420.31	2685.75	3080.43	370.331	0.12022	1679.96	1762.12	1465.01	1635.7	153.426	0.0937983	1130.23	1944.79	1888.95	1654.66	455.021	0.274994	1880.57	1793.79	2083.29	1919.22	148.568	0.077411	0.530996	-0.913226	DOWN	1.15989	0.213984	UNCHANGED	1.17333	0.23061	UNCHANGED	0.623035	-0.682616	DOWN
Sb04g006440.1	8	49.7698	0.0146923	Citrate synthase family protein	13833.9	14149.2	13344.2	13775.8	405.659	0.0294473	18149	14734.9	16083.5	16322.5	1719.57	0.10535	13538	13152.2	14410	13700.1	644.403	0.0470364	11922.9	11423.9	13782.1	12376.3	1242.77	0.100416	1.18487	0.244728	UNCHANGED	0.903374	-0.146605	UNCHANGED	0.758237	-0.39928	UNCHANGED	0.898411	-0.154552	UNCHANGED
Sb04g006620.2	8	64.8882	0.0286144	fumarylacetoacetase, putative	17218.5	19379.1	20335	18977.5	1596.6	0.0841313	19016.2	19061.6	18511.9	18863.3	305.127	0.0161758	18538	20908.7	22558.4	20668.3	2020.95	0.0977799	16546.2	17145	16217.8	16636.3	470.13	0.0282592	0.993978	-0.00871365	UNCHANGED	0.804919	-0.313085	UNCHANGED	0.881944	-0.181241	UNCHANGED	0.876633	-0.189954	UNCHANGED
Sb04g006730.1	4	21.506	0.0165635	ubiquitin family protein	6650.65	5441.67	7975.72	6689.35	1267.47	0.189476	8677.19	9372	10182.9	9410.69	753.583	0.0800773	7492.56	6723.28	7124.7	7113.51	384.765	0.0540894	8011.84	8594.37	9083.61	8563.27	536.562	0.0626585	1.40682	0.492434	UNCHANGED	1.2038	0.2676	UNCHANGED	0.909952	-0.136138	UNCHANGED	1.28014	0.356297	UNCHANGED
Sb04g006750.1	1	5.2184	0.177664	Subtilisin-like serine endopeptidase family protein	2281.41	1454.76	913.52	1549.9	688.889	0.444474	1295.92	1500.62	1621.17	1472.57	164.433	0.111664	2546.21	1801.21	1800.7	2049.37	430.272	0.209953	1208.78	1403.48	755.028	1122.43	332.738	0.296444	0.950109	-0.0738351	UNCHANGED	0.547694	-0.868557	UNCHANGED	0.762224	-0.391712	UNCHANGED	0.724196	-0.465547	UNCHANGED
Sb04g006830.1	8	47.2264	0.000135548	AAA-type ATPase family protein	3846.86	3655.14	3569.31	3690.44	142.103	0.0385057	7702	6030.17	6552.26	6761.48	855.324	0.1265	4898.29	5110.67	4316.28	4775.08	411.28	0.0861306	6830.63	5727.22	6517.95	6358.6	568.7	0.0894379	1.83216	0.873546	UP	1.33162	0.413185	UNCHANGED	0.940416	-0.0886289	UNCHANGED	1.72299	0.784917	UP
Sb04g007170.1	9	54.2077	2.65806e-06	regulatory particle triple-A ATPase 6A	2995.9	3538.88	2564.19	3032.99	488.404	0.16103	1183.12	1013.53	1067.84	1088.17	86.6032	0.0795864	2719.88	2496.63	2299.63	2505.38	210.26	0.0839237	1183.71	1052.86	1114.14	1116.91	65.4676	0.0586151	0.358777	-1.47884	DOWN	0.445804	-1.16552	DOWN	1.02641	0.0376096	UNCHANGED	0.368253	-1.44123	DOWN
Sb04g007200.1	8	65.8758	2.01546e-06	ATP synthase subunit beta	29190.5	25053.3	24821	26354.9	2458.44	0.093282	14433.2	15353.2	15830.1	15205.5	710.071	0.0466982	29158.3	29180.6	28622.5	28987.1	315.977	0.0109006	15878.1	15386.9	13593.3	14952.8	1202.7	0.0804333	0.576952	-0.793478	DOWN	0.515841	-0.955002	DOWN	0.983377	-0.0241839	UNCHANGED	0.567361	-0.817662	DOWN
Sb04g007610.1	14	82.945	0.000116335	aminopeptidase M1	22802	19451.3	20835.2	21029.5	1683.8	0.0800686	24637.3	26167.8	26841	25882	1129.3	0.0436326	23656.3	22218.6	22360	22745	792.383	0.0348377	16566.1	17965.8	17685.4	17405.8	740.569	0.0425472	1.23075	0.299534	UNCHANGED	0.765258	-0.385981	UNCHANGED	0.672506	-0.572381	DOWN	0.827685	-0.272847	UNCHANGED
Sb04g007700.1	12	77.7277	0.0207704	Dihydrolipoamide acetyltransferase, long form protein	19316	16007.2	18868.7	18064	1795.16	0.0993782	20085.2	18588.3	17795	18822.8	1162.98	0.0617855	17234.5	14990.2	16449.5	16224.7	1138.92	0.0701969	22838.5	22118	19324.3	21426.9	1856.22	0.0866301	1.04201	0.0593696	UNCHANGED	1.32063	0.40123	UNCHANGED	1.13835	0.186938	UNCHANGED	1.18617	0.246308	UNCHANGED
Sb04g007760.1	15	99.5933	0.000798498	Translation elongation factor EF1B, gamma chain	28876.6	28307.8	23290.6	26825	3074.04	0.114596	23373.2	23545.8	20577.8	22499	1665.97	0.0740467	26814.9	24398.7	26505.4	25906.3	1314.81	0.0507524	18536.3	17014.4	15563.6	17038.1	1486.51	0.0872461	0.838731	-0.25372	UNCHANGED	0.657682	-0.604539	DOWN	0.757284	-0.401093	UNCHANGED	0.635158	-0.654814	DOWN
Sb04g007800.2	21	173.924	0.140915	ATPase, V1 complex, subunit B protein	93718.7	86646	82632.9	87665.8	5612.85	0.0640255	91034.3	86389.8	91463.2	89629.1	2813.51	0.0313905	95533.9	91321.4	94429.9	93761.7	2184.27	0.023296	86923.8	82463.7	88566.6	85984.7	3157.97	0.0367271	1.0224	0.0319527	UNCHANGED	0.917055	-0.124919	UNCHANGED	0.959339	-0.0598874	UNCHANGED	0.980823	-0.0279347	UNCHANGED
Sb04g007860.1	6	37.693	0.0366113	RNA-binding (RRM/RBD/RNP motifs) family protein	13280.2	14013	9284.14	12192.4	2545.18	0.208751	9405.3	10435.1	9509.88	9783.42	566.776	0.0579323	8981.7	8403.79	8753.47	8712.99	291.076	0.0334072	9199.65	8884.22	8494.75	8859.54	353.096	0.0398549	0.802417	-0.317577	UNCHANGED	1.01682	0.0240643	UNCHANGED	0.905566	-0.143108	UNCHANGED	0.726642	-0.460684	UNCHANGED
Sb04g007890.1	3	17.8279	1.21105e-05	NB-ARC domain-containing disease resistance protein	3357.2	3488.3	1857.06	2900.85	906.322	0.312433	396.192	259.811	173.91	276.637	112.092	0.405196	994.556	1435.16	1516.44	1315.38	280.802	0.213475	188.425	224.818	201.356	204.866	18.4489	0.0900535	0.0953641	-3.39041	DOWN	0.155746	-2.68273	DOWN	0.740559	-0.433313	UNCHANGED	0.0706228	-3.82372	DOWN
Sb04g008020.1	2	11.0864	1.7656e-06	Mitochondrial substrate carrier family protein	5243.52	4898.61	4655.68	4932.6	295.392	0.0598855	1097.21	890.167	688.764	892.045	204.227	0.228943	3123.35	3619.95	3672.9	3472.07	303.153	0.0873119	682.085	1053.15	860.355	865.197	185.581	0.214496	0.180847	-2.46716	DOWN	0.249188	-2.00469	DOWN	0.969903	-0.0440878	UNCHANGED	0.175404	-2.51125	DOWN
Sb04g008560.1	5	34.6808	6.50247e-05	aspartate aminotransferase 1	5737.8	4751.76	5169.03	5219.53	494.955	0.0948275	9239.82	13124.1	10057.5	10807.1	2047.77	0.189483	17111.1	15679.4	12359.4	15049.9	2437.59	0.161967	11633.4	13062	12391.4	12362.3	714.731	0.0578155	2.07052	1.04999	UP	0.821416	-0.283815	UNCHANGED	1.1439	0.193959	UNCHANGED	2.36846	1.24395	UP
Sb04g008590.1	9	82.4561	0.00018821	Peroxidase superfamily protein	14487.9	13855.2	14813.4	14385.5	487.233	0.0338698	10169.9	8200.71	10390.7	9587.12	1205.73	0.125766	17819.8	15861.7	16654.9	16778.8	984.923	0.0587004	13589.8	12417.7	14262.3	13423.3	933.516	0.0695446	0.666444	-0.585444	DOWN	0.800013	-0.321904	UNCHANGED	1.40014	0.485568	UNCHANGED	0.933113	-0.0998766	UNCHANGED
Sb04g008600.1	6	55.9464	1.59407e-06	Peroxidase superfamily protein	9562.72	9125.65	7566.45	8751.61	1049.38	0.119908	3481.59	4356.62	3617.55	3818.59	470.887	0.123315	12640.8	12085.3	12641.3	12455.8	320.832	0.0257577	7948.76	8067.2	8724.48	8246.81	417.891	0.0506731	0.43633	-1.19651	DOWN	0.662087	-0.594908	DOWN	2.15965	1.1108	UP	0.94232	-0.0857108	UNCHANGED
Sb04g008720.1	38	279.028	3.35291e-05	phosphoenolpyruvate carboxylase 3	65580.5	61041.1	56055.7	60892.4	4764.14	0.0782386	46081.8	47045.7	46303.3	46476.9	504.86	0.0108626	50562.6	49355.3	49251.9	49723.3	728.739	0.0146559	38289.7	40320.3	35240.4	37950.1	2556.91	0.0673755	0.763262	-0.389749	UNCHANGED	0.763227	-0.389817	UNCHANGED	0.816537	-0.292409	UNCHANGED	0.623232	-0.682158	DOWN
Sb04g009750.1	1	5.4239	2.66012e-08	NB-ARC domain-containing disease resistance protein	7800.26	7789.84	5991.24	7193.78	1041.44	0.14477	1846.69	1897.89	1814.85	1853.14	41.8962	0.0226082	17102.2	13797.8	15412.1	15437.3	1652.35	0.107036	8608.33	8119.57	7953.04	8226.98	340.595	0.0413998	0.257604	-1.95677	DOWN	0.532927	-0.90799	DOWN	4.43947	2.15039	UP	1.14362	0.193613	UNCHANGED
Sb04g010370.1	11	71.5351	1.62466e-07	Enoyl-CoA hydratase/isomerase family	56501.9	52094.5	53557.7	54051.4	2244.79	0.0415306	32982.2	31587.9	31282.3	31950.8	906.212	0.0283627	50989.4	50230.5	47323	49514.3	1935.29	0.0390855	36204.3	37659.8	36630.5	36831.5	748.296	0.0203167	0.591119	-0.758479	DOWN	0.743856	-0.426904	UNCHANGED	1.15276	0.205089	UNCHANGED	0.681417	-0.55339	DOWN
Sb04g011100.1	2	11.3464	0.541489	plasma-membrane associated cation-binding protein 1	1708.52	2247.58	1511.61	1822.57	381.012	0.209052	2407.68	906.24	2506.71	1940.21	896.813	0.462225	2418.27	1900.48	1719.74	2012.83	362.565	0.180127	1961.85	1113.37	993.39	1356.21	527.927	0.389268	1.06455	0.090241	UNCHANGED	0.67378	-0.569651	UNCHANGED	0.698999	-0.516637	UNCHANGED	0.744118	-0.426396	UNCHANGED
Sb04g011550.1	4	26.9617	0.00190543	NAD(P)-binding Rossmann-fold superfamily protein	9250.01	8700.48	9771.65	9240.71	535.646	0.0579658	14024.2	13073.2	13610.5	13569.3	476.845	0.0351414	9810.83	8423.58	9305.67	9180.03	702.108	0.0764821	10429.2	7551.82	8032.25	8671.1	1541.42	0.177766	1.46843	0.554272	UP	0.944562	-0.0822832	UNCHANGED	0.639023	-0.646061	DOWN	0.938359	-0.0917888	UNCHANGED
Sb04g017402.1	5	29.2068	0.0141886	P-loop containing nucleoside triphosphate hydrolases superfamily protein	949.466	1494.18	987.906	1143.85	304	0.26577	1460.93	1492.3	1836.59	1596.61	208.421	0.13054	1447.83	1132.33	1119.36	1233.17	186.015	0.150843	1837.33	2176.25	1803.96	1939.18	205.982	0.106221	1.39582	0.481111	UNCHANGED	1.57251	0.653071	UP	1.21456	0.280438	UNCHANGED	1.69531	0.761549	UP
Sb04g018740.1	5	28.3651	7.2877e-08	ARM repeat superfamily protein	1105.24	1160.81	1335.05	1200.37	119.899	0.0998857	3974.48	4077.05	4374.69	4142.07	207.881	0.0501876	2548.52	2409.63	2246.87	2401.67	150.983	0.0628659	4416.79	4160.79	3852.79	4143.46	282.397	0.0681549	3.45068	1.78688	UP	1.72524	0.786794	UP	1.00033	0.000481233	UNCHANGED	3.45183	1.78736	UP
Sb04g019000.1	3	35.3984	0.0401496	ribosomal protein S27	16531	19523.3	13739.6	16598	2892.42	0.174263	10079.2	14638	11802.9	12173.4	2301.86	0.189089	14466.5	14276.5	15190.7	14644.6	482.426	0.0329423	11874.9	11523.3	8037.62	10478.6	2121.25	0.202436	0.733426	-0.447277	UNCHANGED	0.715527	-0.482922	UNCHANGED	0.86078	-0.216284	UNCHANGED	0.631318	-0.663561	DOWN
Sb04g019020.1	20	245.228	0.000145925	Aldolase superfamily protein	46907.9	36627	43084.5	42206.5	5196.36	0.123118	64871.5	63752.9	69949.4	66191.2	3302.32	0.0498906	41453.1	36204.4	40065.8	39241.1	2719.81	0.0693104	42267	39067.9	37031	39455.3	2639.44	0.0668969	1.56827	0.649177	UP	1.00546	0.00785411	UNCHANGED	0.59608	-0.746422	DOWN	0.934817	-0.0972446	UNCHANGED
Sb04g020120.1	4	23.9104	0.000221418	Nuclear transport factor 2 (NTF2) family protein with RNA binding (RRM-RBD-RNP motifs) domain	10994.6	10895.1	9613.31	10501	770.351	0.07336	7115.5	6257.48	6187.99	6520.32	516.611	0.0792309	7944.8	6533.07	6949.62	7142.5	725.36	0.101556	6691.16	5658.5	5978.69	6109.45	528.606	0.0865227	0.620926	-0.687508	DOWN	0.855366	-0.225386	UNCHANGED	0.936986	-0.0939012	UNCHANGED	0.581798	-0.781409	DOWN
Sb04g020125.1	7	37.6071	0.00168362	PIF1 helicase	29042.3	31534.9	31339.4	30638.9	1386.12	0.0452406	37598	39213.8	33072.1	36628	3183.67	0.086919	34572.2	31567.6	32124.1	32754.7	1598.43	0.0488001	26745.1	27355.5	23606.2	25902.3	2011.73	0.0776661	1.19547	0.257583	UNCHANGED	0.790797	-0.33862	UNCHANGED	0.707172	-0.499866	UNCHANGED	0.845406	-0.242283	UNCHANGED
Sb04g020180.1	2	11.3603	0.00148814	Sucrose-6F-phosphate phosphohydrolase family protein	1093.19	1805.61	1623.37	1507.39	370.098	0.245523	2319.31	2398.24	2825.5	2514.35	272.341	0.108315	1359.94	1783.92	1509.04	1550.97	215.078	0.138673	2794.09	3268.89	2936.7	2999.89	243.623	0.0812105	1.66802	0.738136	UP	1.9342	0.951741	UP	1.19311	0.254724	UNCHANGED	1.99013	0.99286	UP
Sb04g020630.1	3	15.8354	0.00336578	gamma carbonic anhydrase-like 2	5947.24	6301.28	4062.66	5437.06	1203.35	0.221324	2511.19	3191.6	2993.96	2898.92	350.021	0.120742	1507.81	2811.57	2133.59	2150.99	652.05	0.30314	3443.19	3825.16	3916.56	3728.3	251.109	0.0673521	0.533178	-0.907312	DOWN	1.7333	0.793518	UP	1.2861	0.363003	UNCHANGED	0.68572	-0.544309	DOWN
Sb04g021210.1	2	11.2177	0.00923133	high affinity K+ transporter 5	157.723	146.218	53.9852	119.309	56.8635	0.476608	226.269	149.913	247.197	207.793	51.2059	0.246427	33.4491	82.1778	42.4911	52.706	25.9206	0.491796	229.735	440.483	178.397	282.871	138.888	0.490994	1.74164	0.80045	UP	5.36697	2.42411	UP	1.36131	0.444998	UNCHANGED	2.37092	1.24545	UP
Sb04g021280.1	14	83.8637	5.53159e-05	TUDOR-SN protein 1	21557.1	21066.1	19188.6	20603.9	1250.03	0.0606693	25371.6	26559.6	27549.9	26493.7	1090.68	0.0411675	29672.4	28433.6	27797.7	28634.6	953.351	0.0332937	27950.3	27419.5	29413	28260.9	1032.4	0.0365309	1.28586	0.362729	UNCHANGED	0.986951	-0.0189503	UNCHANGED	1.0667	0.0931591	UNCHANGED	1.37163	0.455888	UNCHANGED
Sb04g021380.1	6	65.9966	1.76822e-06	rotamase CYP 3	12551.1	11697	14633.2	12960.4	1510.29	0.116531	12424.9	12529.2	12292	12415.3	118.885	0.00957568	27159.7	24951.1	25177	25762.6	1215.22	0.0471698	14693.3	14889.4	14733.4	14772	103.576	0.00701165	0.957942	-0.06199	UNCHANGED	0.57339	-0.802411	DOWN	1.18982	0.250744	UNCHANGED	1.13978	0.188754	UNCHANGED
Sb04g021420.1	2	11.3203	0.218972	Mitochondrial import inner membrane translocase subunit Tim17/Tim22/Tim23 family protein	2453.44	2038.04	1827.21	2106.23	318.638	0.151284	1757.65	1784.09	1684.69	1742.14	51.4805	0.0295501	2503.78	1665.55	2009.66	2059.66	421.344	0.204569	1983.59	2457.86	2363.28	2268.25	251.014	0.110664	0.827139	-0.273799	UNCHANGED	1.10127	0.139169	UNCHANGED	1.30199	0.380714	UNCHANGED	1.07692	0.106915	UNCHANGED
Sb04g021590.1	3	27.3968	0.00040211	copper chaperone	9567.16	9633.35	6570.05	8590.18	1749.8	0.203698	4826.8	4461.42	5334.98	4874.4	438.719	0.0900047	6609.17	6583.98	7745.03	6979.39	663.181	0.0950198	4169.56	3372.27	3104.63	3548.82	553.985	0.156104	0.567438	-0.817465	DOWN	0.508471	-0.975761	DOWN	0.728053	-0.457884	UNCHANGED	0.413125	-1.27535	DOWN
Sb04g021790.1	1	6.0141	0.00581904	nitrilase-like protein 1	1255.88	1331.65	843.175	1143.57	262.893	0.229888	717.404	691.665	714.903	707.991	14.1935	0.0200475	1430.35	1086.73	1179.66	1232.24	177.746	0.144246	1675.24	1151.84	1491.93	1439.67	265.582	0.184474	0.619106	-0.691741	DOWN	1.16833	0.22445	UNCHANGED	2.03346	1.02394	UP	1.25893	0.332195	UNCHANGED
Sb04g021920.1	2	22.2193	4.1728e-05	Plant invertase/pectin methylesterase inhibitor superfamily protein	1368.7	2046.68	1780.57	1731.99	341.59	0.197224	8786.76	4627.46	9063.91	7492.71	2485.24	0.331688	1121.26	693.365	929.57	914.732	214.333	0.234312	3896.66	5576.38	4611.38	4694.81	842.964	0.179552	4.32608	2.11306	UP	5.13244	2.35965	UP	0.626583	-0.674421	DOWN	2.71065	1.43864	UP
Sb04g021990.1	7	79.048	3.01299e-06	2-cysteine peroxiredoxin B	269513	252612	185066	235730	44683.1	0.189552	82791.3	83514.3	73232.4	79846	5738.91	0.0718747	210043	195317	204640	203333	7449.45	0.0366366	84621.9	79316.5	72294.1	78744.2	6183.83	0.0785307	0.338718	-1.56184	DOWN	0.387266	-1.3686	DOWN	0.986201	-0.0200469	UNCHANGED	0.334044	-1.58189	DOWN
Sb04g022560.1	5	34.7276	4.78396e-05	thylakoidal ascorbate peroxidase	12460.5	12867.4	8720.35	11349.4	2285.91	0.201412	4328.57	4411.09	4099.56	4279.74	161.403	0.0377132	10336.8	8773.07	9320.83	9476.9	793.473	0.0837271	6614.58	6553.34	5850.91	6339.61	424.334	0.0669338	0.377089	-1.40702	DOWN	0.668953	-0.580022	DOWN	1.48131	0.56687	UP	0.558584	-0.840154	DOWN
Sb04g023180.1	5	31.7103	1.04403e-08	glyoxylate reductase 1	37369.8	38711.4	30566.3	35549.2	4367.12	0.122847	31135.4	34267.5	31227.8	32210.2	1782.22	0.0553311	19058.2	17922.4	18421	18467.2	569.307	0.030828	5495.16	5525.28	4710.89	5243.77	461.738	0.0880545	0.906074	-0.142299	UNCHANGED	0.283951	-1.81629	DOWN	0.162799	-2.61884	DOWN	0.147508	-2.76114	DOWN
Sb04g023210.1	1	5.9725	0.0344189	glutathione S-transferase (class zeta) 2	821.842	619.29	731.454	724.195	101.471	0.140116	670.339	960.496	659.901	763.578	170.615	0.223441	868.953	642.26	684.539	731.917	120.545	0.164697	1370.58	1747.28	899.226	1339.03	424.907	0.317325	1.05438	0.0763975	UNCHANGED	1.82948	0.871434	UP	1.75362	0.810338	UP	1.84899	0.886736	UP
Sb04g023390.1	1	5.1622	6.67157e-07	Protein kinase superfamily protein	26113	23209.5	20333.3	23218.6	2889.85	0.124463	10893.2	9933.8	10000.7	10275.9	535.638	0.0521256	33206.8	27987.5	29996.6	30397	2632.61	0.0866077	13503.4	13027.8	13149.2	13226.8	247.083	0.0186805	0.442572	-1.17602	DOWN	0.435136	-1.20046	DOWN	1.28717	0.364202	UNCHANGED	0.569665	-0.811814	DOWN
Sb04g023870.1	2	10.7498	0.0025725	NAP1-related protein 2	6627.93	6425.48	5553.94	6202.45	570.676	0.0920082	7159.32	3874.87	4510.08	5181.42	1742.11	0.336222	4648.77	4519.9	4409.99	4526.22	119.518	0.0264057	1683.86	1974.89	3075.99	2244.91	734.295	0.327093	0.835384	-0.259489	UNCHANGED	0.49598	-1.01165	DOWN	0.433262	-1.20669	DOWN	0.36194	-1.46618	DOWN
Sb04g024320.1	2	11.6134	0.0324919	RAB GTPase homolog B1C	2229.15	2267.93	1547.66	2014.91	405.117	0.20106	2649.96	2520.38	2462.06	2544.13	96.1755	0.0378028	1765.1	1744.53	2125.22	1878.28	214.101	0.113987	1795.75	1742.93	1302.76	1613.81	270.671	0.167722	1.26265	0.33646	UNCHANGED	0.859195	-0.218943	UNCHANGED	0.634326	-0.656703	DOWN	0.800935	-0.320243	UNCHANGED
Sb04g024440.1	5	34.0442	0.286643	PLC-like phosphodiesterase family protein	111598	105323	83954	100292	14492.6	0.144504	108934	106111	104913	106653	2063.99	0.0193524	108892	99739.3	103693	104108	4590.51	0.0440937	92411.8	93886.5	95238.9	93845.7	1413.97	0.015067	1.06342	0.0887179	UNCHANGED	0.901427	-0.149718	UNCHANGED	0.879918	-0.184558	UNCHANGED	0.935727	-0.0958404	UNCHANGED
Sb04g024500.1	9	74.0153	2.16916e-05	Ribosomal protein L6 family protein	6330.1	5716.54	7559	6535.21	938.199	0.143561	14588.4	13389.3	15039.6	14339.1	852.941	0.0594835	15567.9	12896.7	13564.4	14009.7	1390.14	0.0992271	10644.2	11416.8	11607.7	11222.9	510.197	0.0454604	2.19413	1.13365	UP	0.801082	-0.319978	UNCHANGED	0.782677	-0.353511	UNCHANGED	1.7173	0.780138	UP
Sb04g024840.1	5	35.6029	3.47179e-07	isocitrate dehydrogenase 1	21111.4	17975.2	16538.2	18541.6	2338.57	0.126126	6166.74	5910.2	5276.94	5784.62	457.999	0.0791752	10868.4	10285.1	10604.1	10585.9	292.061	0.0275897	6659.28	6062.26	6008.81	6243.45	361.111	0.0578384	0.311981	-1.68047	DOWN	0.589792	-0.761723	DOWN	1.07932	0.110121	UNCHANGED	0.336727	-1.57035	DOWN
Sb04g024850.1	16	110.293	6.0732e-08	RAB GTPase homolog E1B	62989.4	56653.5	57500.7	59047.9	3439.66	0.0582521	35675	36528.8	34157.8	35453.8	1200.87	0.0338714	83919.6	80794.7	77099	80604.5	3414.27	0.0423583	47543.7	49154.9	49647.8	48782.1	1100.42	0.0225579	0.600425	-0.735943	DOWN	0.605204	-0.724507	DOWN	1.37593	0.460411	UNCHANGED	0.826145	-0.275532	UNCHANGED
Sb04g025070.2	2	11.0779	0.0227018	uncharacterized	749.394	1737.24	1661.14	1382.59	549.681	0.397574	380.129	649.662	583.983	537.925	140.545	0.261273	1036.09	1090.23	1162.12	1096.15	63.221	0.0576756	839.735	638.17	893.785	790.563	134.715	0.170404	0.389071	-1.3619	DOWN	0.721219	-0.47149	UNCHANGED	1.46965	0.555476	UP	0.571799	-0.806419	DOWN
Sb04g025090.1	4	21.966	0.335555	26S proteasome, regulatory subunit Rpn7;Proteasome component (PCI) domain	2592.94	2694.26	1689.23	2325.48	553.333	0.237944	1713.99	1438.08	2044.72	1732.26	303.733	0.175339	1909.21	1652.25	1820.84	1794.1	130.55	0.0727664	2294.19	1535.59	1373.4	1734.39	491.534	0.283404	0.744907	-0.424868	UNCHANGED	0.966718	-0.048833	UNCHANGED	1.00123	0.00176868	UNCHANGED	0.745821	-0.423099	UNCHANGED
Sb04g025100.1	11	71.1277	0.146382	glucose-6-phosphate dehydrogenase 6	7814.98	9080.55	7480.07	8125.2	844.135	0.103891	8932.79	8696.91	10188.7	9272.81	801.927	0.0864816	8922.47	7827.52	7403.39	8051.12	783.837	0.0973574	8331.53	10033.1	11039.7	9801.45	1368.88	0.139661	1.14124	0.190603	UNCHANGED	1.2174	0.283805	UNCHANGED	1.05701	0.0799887	UNCHANGED	1.2063	0.270592	UNCHANGED
Sb04g025120.1	17	215.262	2.55893e-07	glyceraldehyde-3-phosphate dehydrogenase C2	3084.32	2379.22	4164.56	3209.37	899.218	0.280185	23856.1	24494.4	24708.2	24352.9	443.326	0.0182042	5946.2	5419.54	5809.62	5725.12	273.309	0.0477386	22141.1	22198.4	20338.1	21559.2	1057.88	0.0490684	7.58806	2.92373	UP	3.76572	1.91293	UP	0.885283	-0.175789	UNCHANGED	6.71758	2.74794	UP
Sb04g025770.1	2	10.7801	0.389833	Co-chaperone GrpE family protein	1329.66	841.31	1959.41	1376.79	560.538	0.407133	1505.65	1189.58	1490.14	1395.12	178.176	0.127714	1860.55	1423.07	1610.79	1631.47	219.47	0.134523	1720.53	1814.31	1797.55	1777.46	50.0113	0.0281363	1.01331	0.0190815	UNCHANGED	1.08949	0.123647	UNCHANGED	1.27405	0.349427	UNCHANGED	1.29102	0.368508	UNCHANGED
Sb04g025860.1	7	58.7296	7.46251e-05	temperature-induced lipocalin	1720.78	2428.36	2033.45	2060.86	354.585	0.172057	2451.75	2567.27	1722.16	2247.06	458.231	0.203924	492.91	718.491	720.842	644.081	130.923	0.203272	633.882	419.192	686.258	579.778	141.516	0.244086	1.09035	0.124791	UNCHANGED	0.900163	-0.151742	UNCHANGED	0.258016	-1.95447	DOWN	0.281327	-1.82968	DOWN
Sb04g026080.1	4	27.5993	0.000125501	ATP binding;ATP-dependent helicases;DNA helicases	4698.79	5498.42	5782.1	5326.44	561.759	0.105466	7656.67	8912.47	10207.5	8925.54	1275.46	0.1429	10881.9	9272.86	9226.92	9793.9	942.544	0.0962378	4816.36	5217.4	5569.01	5200.93	376.594	0.0724091	1.6757	0.744768	UP	0.531037	-0.913116	DOWN	0.582702	-0.779171	DOWN	0.976436	-0.0344026	UNCHANGED
Sb04g026360.1	6	43.1096	0.483515	ATP citrate lyase (ACL) family protein	17021	12971.9	14716.1	14903	2031.04	0.136284	15392	15868.7	16212.6	15824.4	412.066	0.0260398	15178.8	14342	13371.1	14297.3	904.657	0.0632747	15020.8	15385	14493.1	14966.3	448.418	0.0299618	1.06183	0.0865536	UNCHANGED	1.0468	0.0659789	UNCHANGED	0.945773	-0.0804344	UNCHANGED	1.00425	0.00611919	UNCHANGED
Sb04g026500.1	9	78.9472	0.154343	adenosine kinase 2	19838.3	20008.8	18035.9	19294.4	1093.14	0.0566562	19672.4	23471.9	26875.6	23340	3603.38	0.154387	24658.6	22745.8	24329.8	23911.4	1022.72	0.0427712	28633	26069.2	20061.8	24921.3	4399.39	0.176531	1.20968	0.274624	UNCHANGED	1.04224	0.0596845	UNCHANGED	1.06775	0.0945796	UNCHANGED	1.29164	0.369203	UNCHANGED
Sb04g026520.1	5	30.2208	4.10123e-05	PHE ammonia lyase 1	7472.94	8544.91	7508.65	7842.17	608.854	0.0776385	9344.23	9678.03	9039.24	9353.83	319.504	0.0341576	8360.52	8411.43	8365.53	8379.16	28.057	0.00334842	6089.31	5919.99	6532.31	6180.54	316.188	0.0511586	1.19276	0.254306	UNCHANGED	0.737608	-0.439074	UNCHANGED	0.660749	-0.597826	DOWN	0.788116	-0.34352	UNCHANGED
Sb04g026920.1	6	50.8242	0.0169732	proteasome subunit PAB1	15079.9	14688.9	12316.5	14028.4	1495.38	0.106596	15610.2	16681.6	15482.2	15924.7	658.666	0.0413613	13410.2	12653.3	13609.2	13224.2	504.358	0.0381391	13203.6	12016.2	10468.9	11896.2	1371.28	0.11527	1.13517	0.182909	UNCHANGED	0.89958	-0.152677	UNCHANGED	0.74703	-0.420762	UNCHANGED	0.848007	-0.237852	UNCHANGED
Sb04g026950.1	8	52.9101	0.000117051	nitrilase 4	12687.5	12639.2	10286.1	11870.9	1372.71	0.115637	8058.9	7761.24	8237.17	8019.1	240.449	0.0299846	5838.96	7022.1	7403.71	6754.92	815.87	0.120781	3713.65	4823.68	5283.89	4607.07	807.221	0.175213	0.675526	-0.565917	DOWN	0.682032	-0.552089	DOWN	0.574512	-0.79959	DOWN	0.388098	-1.36551	DOWN
Sb04g027175.1	1	5.1129	1.18811e-05	Endosomal targeting BRO1-like domain-containing protein	274.419	235.754	482.851	331.008	132.914	0.401542	946.776	1114.47	1239.61	1100.28	146.929	0.133538	2201.87	2004.66	2038.72	2081.75	105.415	0.0506375	1835.26	1761.16	1902.92	1833.11	70.9071	0.0386813	3.32404	1.73294	UP	0.880562	-0.183503	UNCHANGED	1.66604	0.73642	UP	5.53797	2.46936	UP
Sb04g027260.1	4	24.1879	0.0364848	thioredoxin M-type 4	3359.4	4022.97	3905.48	3762.62	354.1	0.0941101	2926.94	3075.78	2364.14	2788.95	375.35	0.134584	3257.54	2922.95	3121.27	3100.59	168.248	0.0542632	3587.92	3655.47	3011.21	3418.2	354.081	0.103587	0.741227	-0.432012	UNCHANGED	1.10244	0.140696	UNCHANGED	1.22562	0.293513	UNCHANGED	0.908464	-0.138499	UNCHANGED
Sb04g027590.1	6	45.5107	0.000320952	annexin 7	6710.02	6160.11	6242.86	6371	296.507	0.0465401	8190.75	8986	8298.56	8491.77	431.401	0.0508022	3993.72	5401.89	5048.47	4814.69	732.615	0.152162	6711.98	6716.08	7083.77	6837.27	213.478	0.0312226	1.33288	0.414546	UNCHANGED	1.42008	0.505977	UP	0.805165	-0.312644	UNCHANGED	1.07319	0.101902	UNCHANGED
Sb04g027630.1	3	26.1732	2.02192e-09	Lipase/lipooxygenase, PLAT/LH2 family protein	31.9826	21.259	20.1831	24.4749	6.52406	0.266561	585.414	692.257	706.968	661.546	66.3412	0.100282	601.755	616.07	673.27	630.365	37.8395	0.060028	2677.28	2328.05	3071.78	2692.37	372.097	0.138204	27.0296	4.75647	UP	4.27113	2.09462	UP	4.06982	2.02496	UP	110.005	6.78143	UP
Sb04g027810.1	3	30.4463	1.29918e-07	ATP synthase delta-subunit gene	42577.1	40642.7	32729.8	38649.9	5217.35	0.13499	12149.7	11722.8	11546.5	11806.4	310.146	0.0262694	23509.5	21103.5	21373.7	21995.6	1318.01	0.0599218	9456.32	8101.91	8333.66	8630.63	724.394	0.0839329	0.305469	-1.7109	DOWN	0.39238	-1.34968	DOWN	0.731016	-0.452025	UNCHANGED	0.223303	-2.16293	DOWN
Sb04g028050.1	1	6.0166	0.172097	Pyridine nucleotide-disulphide oxidoreductase family protein	954.369	1306.81	1508.21	1256.46	280.332	0.223112	853.669	945.789	831.72	877.06	60.5248	0.0690088	884.541	559.577	543.592	662.57	192.398	0.290382	1411.48	569.428	1579.58	1186.83	541.252	0.456048	0.698039	-0.518621	UNCHANGED	1.79125	0.840969	UNCHANGED	1.35319	0.436367	UNCHANGED	0.94458	-0.0822546	UNCHANGED
Sb04g028450.1	3	17.9903	0.0464247	pyruvate dehydrogenase complex E1 alpha subunit	3486.08	3671.22	3433.42	3530.24	124.899	0.0353798	3630.61	4219.81	4061.19	3970.54	304.879	0.0767853	3964.57	3969.62	3482.34	3805.51	279.886	0.0735476	3961.55	4337.31	4742.56	4347.14	390.596	0.0898512	1.12472	0.169568	UNCHANGED	1.14233	0.191976	UNCHANGED	1.09485	0.130733	UNCHANGED	1.2314	0.300301	UNCHANGED
Sb04g028530.1	7	80.7032	0.000562097	Ribosomal protein S8e family protein	83667.6	78969.8	94681.1	85772.8	8064.47	0.0940213	81695.5	85252.6	81224.3	82724.1	2202.34	0.0266227	92929.4	85572.2	82676.1	87059.2	5285.91	0.0607163	65723.3	56588.4	55455.3	59255.7	5629.74	0.0950076	0.964456	-0.0522128	UNCHANGED	0.680636	-0.555044	DOWN	0.716305	-0.481355	UNCHANGED	0.690844	-0.533567	DOWN
Sb04g028610.1	5	32.209	0.119724	pyrimidine 1	4220.31	2352.12	2196.49	2922.97	1126.21	0.385297	4268.84	3255.4	4095.2	3873.15	541.979	0.139932	5030.35	4603.17	4669.6	4767.7	229.868	0.0482137	4592.6	2770.08	2889.94	3417.54	1019.39	0.298283	1.32507	0.406069	UNCHANGED	0.71681	-0.480338	UNCHANGED	0.882367	-0.180549	UNCHANGED	1.1692	0.22552	UNCHANGED
Sb04g028690.1	15	143.995	3.6093e-05	glutamine synthase clone R1	179085	155573	140335	158331	19522	0.123298	139000	139591	129974	136188	5389.59	0.0395745	213195	217284	225079	218520	6037.56	0.0276294	124210	125350	128692	126084	2329.42	0.0184752	0.860149	-0.217341	UNCHANGED	0.576989	-0.793384	DOWN	0.925803	-0.111223	UNCHANGED	0.796329	-0.328564	UNCHANGED
Sb04g029040.2	5	29.7951	2.11733e-05	aldehyde dehydrogenase 2B7	2806.46	3088.24	4138.39	3344.36	701.934	0.209886	5376.52	3959.6	5114.76	4816.96	753.944	0.156519	3427.44	2921.58	3200	3183.01	253.358	0.0795971	10134.6	9957.16	10149.6	10080.5	107.042	0.0106188	1.44032	0.526391	UP	3.16696	1.6631	UP	2.0927	1.06537	UP	3.01416	1.59176	UP
Sb04g029510.1	5	26.391	0.0010118	varicose-related	6031.16	7215.42	5438.13	6228.24	904.888	0.145288	4262.71	4366.61	4371.64	4333.65	61.4883	0.0141886	5432.44	5130.89	5600.84	5388.06	238.096	0.0441896	4321.85	4441.73	4168.55	4310.71	136.931	0.0317654	0.695808	-0.52324	DOWN	0.800049	-0.321839	UNCHANGED	0.994706	-0.00765797	UNCHANGED	0.692124	-0.530898	DOWN
Sb04g029750.1	11	84.0117	0.179709	ADP/ATP carrier 2	38501.1	38576.6	32079.4	36385.7	3729.57	0.102501	39829.3	35353.2	36122.2	37101.6	2393.39	0.0645092	35232	32542.6	32642.2	33472.3	1524.79	0.0455537	40315.2	36170.4	39275.9	38587.2	2156.51	0.0558866	1.01967	0.028109	UNCHANGED	1.15281	0.205154	UNCHANGED	1.04004	0.056641	UNCHANGED	1.0605	0.08475	UNCHANGED
Sb04g030050.1	5	29.4971	4.58856e-05	NADPH-dependent thioredoxin reductase A	7134.89	7218.81	7324.12	7225.94	94.816	0.0131216	4539.65	4875.11	4652.72	4689.16	170.671	0.036397	6786.22	6646.07	7329.64	6920.64	361.067	0.0521725	5434.72	5284.43	4471.97	5063.71	517.94	0.102285	0.648935	-0.623855	DOWN	0.731682	-0.450711	UNCHANGED	1.07988	0.110865	UNCHANGED	0.700769	-0.51299	DOWN
Sb04g030890.1	11	90.0981	0.00899376	Ribosomal protein L11 family protein	23251.6	25760	27413.1	25474.9	2095.38	0.0822526	23738.1	25410.2	23609.2	24252.5	1004.69	0.0414264	23668.3	21728.9	23357	22918.1	1041.55	0.0454465	21069.5	20886.8	20756.2	20904.2	157.342	0.00752683	0.952015	-0.0709433	UNCHANGED	0.912125	-0.132696	UNCHANGED	0.861939	-0.214342	UNCHANGED	0.820579	-0.285285	UNCHANGED
Sb04g030950.1	13	107.627	2.65065e-07	phosphoribulokinase	96399.4	83558.1	79644.5	86534	8764.91	0.101289	38501.8	39534.4	38238	38758	685.133	0.0176772	54249.4	57870.3	54131.1	55416.9	2125.49	0.0383546	34370	37399.5	35358.2	35709.2	1544.99	0.0432659	0.447894	-1.15877	DOWN	0.644374	-0.63403	DOWN	0.921338	-0.118198	UNCHANGED	0.412661	-1.27697	DOWN
Sb04g031260.1	9	51.5365	0.000160974	Peptidase M20/M25/M40 family protein	2876.95	2605.21	3481.22	2987.79	448.399	0.150077	6221.66	6696.64	8535.63	7151.31	1222.15	0.170899	3691.44	4673.8	4312.54	4225.93	496.872	0.117577	6667.59	6810.53	8710.97	7396.36	1140.73	0.154228	2.39351	1.25913	UP	1.75023	0.807548	UP	1.03427	0.0486084	UNCHANGED	2.47553	1.30774	UP
Sb04g031360.1	2	10.9336	0.000582756	uncharacterized	4119.83	3794.74	3572.65	3829.07	275.204	0.0718722	1956.1	1292.02	1531.98	1593.37	336.27	0.211044	1447.81	1972.89	1956.69	1792.46	298.585	0.166578	677.567	1331.46	613.318	874.113	397.371	0.454599	0.416123	-1.26492	DOWN	0.487661	-1.03605	DOWN	0.548595	-0.866186	DOWN	0.228283	-2.1311	DOWN
Sb04g032430.1	4	23.4124	6.65583e-06	plasma membrane intrinsic protein 1;4	7516.42	8221.87	6305.28	7347.86	969.351	0.131923	20749.6	21580	21976.1	21435.3	625.932	0.029201	6458.39	5684.83	7505.48	6549.57	913.741	0.139512	16591.6	12932.7	17425.9	15650.1	2389.98	0.152714	2.91721	1.54459	UP	2.38948	1.2567	UP	0.73011	-0.453815	UNCHANGED	2.12989	1.09078	UP
Sb04g032510.1	12	63.8221	5.03452e-06	tripeptidyl peptidase ii	96075.8	85115.9	81392.9	87528.2	7632.92	0.0872052	57585.9	50064.2	45134.7	50928.3	6270.39	0.123122	43895.1	43437.6	43717.9	43683.6	230.661	0.00528028	32077.1	36469.3	35896.8	34814.4	2387.75	0.0685851	0.58185	-0.781281	DOWN	0.796968	-0.327407	UNCHANGED	0.683596	-0.548784	DOWN	0.39775	-1.33006	DOWN
Sb04g033080.1	1	5.5203	0.000275904	Aconitase/3-isopropylmalate dehydratase protein	830.951	678.054	734.447	747.818	77.3204	0.103395	595.365	679.721	880.309	718.465	146.37	0.203726	737.466	630.57	753.89	707.308	66.9631	0.0946732	364.715	291.37	237.671	297.919	63.7749	0.214068	0.960749	-0.057769	UNCHANGED	0.4212	-1.24742	DOWN	0.41466	-1.27	DOWN	0.398384	-1.32777	DOWN
Sb04g033140.1	1	5.6096	5.13889e-08	ATP-dependent caseinolytic (Clp) protease/crotonase family protein	27.1947	15.0715	11.4818	17.916	8.2336	0.459566	655.434	732.105	750.807	712.782	50.5373	0.0709014	1145.13	876.792	976.7	999.539	135.617	0.135679	1038.03	1194.71	1096.69	1109.81	79.1608	0.0713283	39.7846	5.31414	UP	1.11032	0.150976	UNCHANGED	1.55701	0.638778	UP	61.9451	5.95292	UP
Sb04g033400.1	2	23.0086	1.1367e-06	Protein kinase superfamily protein	32854.6	32021.7	23243.8	29373.4	5324.71	0.181277	10782.9	10759.1	10569.5	10703.8	116.957	0.0109266	22259	23072.7	25246	23525.9	1544.2	0.0656383	8729.91	7924.4	7874.7	8176.33	480.052	0.0587123	0.364406	-1.45638	DOWN	0.347546	-1.52472	DOWN	0.76387	-0.388602	UNCHANGED	0.278359	-1.84498	DOWN
Sb04g033510.1	12	68.0867	0.00255627	stress-inducible protein, putative	11097.5	11347.3	11345.4	11263.4	143.698	0.0127579	11569	14172	14478.8	13406.6	1598.8	0.119254	22749	18576.1	16897.1	19407.4	3013.23	0.155262	15106.4	12362.6	14767.9	14079	1496.01	0.106258	1.19028	0.251302	UNCHANGED	0.725444	-0.463064	UNCHANGED	1.05015	0.070598	UNCHANGED	1.24998	0.3219	UNCHANGED
Sb04g033980.1	6	32.6103	0.592687	presequence protease 1	6499.3	4375.97	9951.96	6942.41	2814.28	0.405375	8262.92	8249.58	6623.84	7712.11	942.494	0.12221	8079.95	9037.6	8297.58	8471.71	502.013	0.0592576	8009.1	7530.04	6765.72	7434.95	627.12	0.0843476	1.11087	0.15169	UNCHANGED	0.877622	-0.188329	UNCHANGED	0.964062	-0.0528027	UNCHANGED	1.07095	0.0988871	UNCHANGED
Sb04g034160.1	8	49.3774	1.15049e-05	nitrite reductase 1	31397.3	30063.6	23110.7	28190.5	4449.55	0.157838	13103	15464.8	12721.6	13763.2	1485.95	0.107966	26750.2	29542.7	27570.8	27954.6	1435.23	0.0513416	12869	11505.5	11398.4	11924.3	819.912	0.0687597	0.488219	-1.0344	DOWN	0.426561	-1.22918	DOWN	0.866394	-0.206905	UNCHANGED	0.42299	-1.2413	DOWN
Sb04g034260.1	8	49.1566	0.000122849	phosphate transporter 3;1	1086.82	1170.84	1373.24	1210.3	147.233	0.12165	2889.44	2697.61	2666.75	2751.27	120.649	0.0438523	675.487	1379.84	1069.35	1041.56	352.998	0.338913	3485.79	3201.08	3365.37	3350.74	142.919	0.0426528	2.27321	1.18473	UP	3.21705	1.68574	UP	1.21789	0.284386	UNCHANGED	2.76852	1.46911	UP
Sb04g034340.1	19	161.49	6.2764e-07	pyrophosphorylase 6	168181	159519	179487	169062	10013	0.0592269	100556	104067	103327	102650	1850.89	0.0180311	175183	171416	179722	175440	4158.95	0.0237058	100175	97090.6	85893.2	94386.4	7515.26	0.0796223	0.607173	-0.719821	DOWN	0.537997	-0.89433	DOWN	0.919498	-0.121081	UNCHANGED	0.558294	-0.840903	DOWN
Sb04g034560.1	1	11.5434	0.000170531	Acyl-CoA N-acyltransferases (NAT) superfamily protein	21616.5	18074.2	33963.1	24551.3	8341.11	0.339742	9591.78	9998.37	11072.3	10220.8	764.934	0.0748407	40252.7	33911.3	31848.8	35337.6	4379.72	0.123939	14310.1	15009.6	16527.7	15282.5	1133.7	0.0741832	0.416305	-1.26429	DOWN	0.432471	-1.20932	DOWN	1.49523	0.580369	UP	0.622472	-0.683919	DOWN
Sb04g034880.1	1	5.9476	1.11817e-05	Heavy metal transport/detoxification superfamily protein	3697.15	2773.46	2674.56	3048.39	564.013	0.18502	1152.69	1294.74	891.38	1112.94	204.599	0.183837	3741.31	3755.33	3620.52	3705.72	74.1173	0.0200008	1417.44	1595.13	1452.43	1488.33	94.1277	0.0632437	0.365091	-1.45367	DOWN	0.401631	-1.31606	DOWN	1.3373	0.419322	UNCHANGED	0.488236	-1.03435	DOWN
Sb04g034980.1	5	30.7297	5.55919e-05	Subtilase family protein	5067.61	5101.13	4778.58	4982.44	177.342	0.0355935	5027.55	4410.45	3245.72	4227.91	904.834	0.214015	1664.71	1755.69	1530.03	1650.14	113.532	0.0688013	1559.2	2389.6	1857.29	1935.37	420.669	0.217359	0.848561	-0.236909	UNCHANGED	1.17285	0.230015	UNCHANGED	0.45776	-1.12734	DOWN	0.388438	-1.36425	DOWN
Sb04g035610.1	1	5.2482	0.0854072	T-complex protein 1 alpha subunit	1415.88	1353.74	1747.23	1505.61	211.535	0.140498	1413.93	1701.86	1795.05	1636.95	198.678	0.121371	2817	1855.72	2063.01	2245.25	505.886	0.225314	2699.2	1778.32	1866.16	2114.56	508.214	0.24034	1.08723	0.120655	UNCHANGED	0.941796	-0.086514	UNCHANGED	1.29177	0.369351	UNCHANGED	1.40445	0.490006	UNCHANGED
Sb04g035840.1	15	103.151	0.000804319	Cytosol aminopeptidase family protein	47838.5	42705.2	39539.8	43361.2	4188.04	0.096585	44491.7	39448.9	37775.3	40572	3496.2	0.0861728	45163.6	39241.5	43241.5	42548.8	3021.19	0.0710052	30233.2	29454	29617.3	29768.2	410.961	0.0138054	0.935674	-0.0959214	UNCHANGED	0.699623	-0.51535	DOWN	0.733713	-0.446713	UNCHANGED	0.686516	-0.542634	DOWN
Sb04g036060.1	22	168.216	0.00126954	aspartate aminotransferase 5	82391.2	78798.7	69754.6	76981.5	6511.35	0.0845833	62120.3	54517	54371	57002.8	4432.52	0.0777597	73807.9	66766.3	71572.5	70715.5	3598.17	0.0508823	59061.3	56934.4	51833.7	55943.1	3714.38	0.0663957	0.740473	-0.433481	UNCHANGED	0.791101	-0.338067	UNCHANGED	0.981411	-0.027071	UNCHANGED	0.726708	-0.460552	UNCHANGED
Sb04g036320.1	9	54.3161	0.00697149	regulatory particle triple-A ATPase 5A	8882.28	7442.62	5286.79	7203.9	1809.59	0.251196	6173.48	6199.85	5612.25	5995.19	331.903	0.0553616	11617.1	10783.2	11044.9	11148.4	426.475	0.0382543	7553.95	7543.61	5651.94	6916.5	1095.15	0.158339	0.832215	-0.264971	UNCHANGED	0.620403	-0.688723	DOWN	1.15367	0.206236	UNCHANGED	0.960106	-0.058735	UNCHANGED
Sb04g036350.3	3	18.6029	2.62291e-08	serine carboxypeptidase-like 26	2357.15	2252.69	1686.87	2098.9	360.632	0.171819	1059.8	972.177	1031.2	1021.06	44.6817	0.0437602	11853	10397.3	11378.7	11209.7	742.401	0.0662286	6858.02	6410.31	5442.84	6237.05	723.323	0.115972	0.486473	-1.03957	DOWN	0.5564	-0.845807	DOWN	6.10842	2.6108	UP	2.97158	1.57123	UP
Sb04g036380.1	3	16.7278	0.00153631	ribosomal protein L9	7522.49	7143.61	8259.63	7641.91	567.514	0.0742634	6787.96	5501.27	5793.41	6027.55	674.546	0.111911	7167.83	6579.81	6804.59	6850.74	296.712	0.0433109	4224.1	4237.57	5456.8	4639.49	707.844	0.152569	0.788748	-0.342363	UNCHANGED	0.677225	-0.562293	DOWN	0.769715	-0.377604	UNCHANGED	0.607111	-0.719967	DOWN
Sb04g036440.1	3	17.4892	0.0214806	proliferating cell nuclear antigen 2	845.034	758.734	1350.88	984.882	319.886	0.324796	2566.3	2359.3	1560.63	2162.08	531.05	0.24562	1207.01	1144.74	1433.8	1261.85	152.134	0.120564	1948.4	1312.89	2411.64	1890.98	551.62	0.291712	2.19527	1.1344	UP	1.49858	0.583591	UP	0.874611	-0.193287	UNCHANGED	1.92	0.941108	UP
Sb04g036490.1	1	7.0673	0.00393969	oxidoreductase, zinc-binding dehydrogenase family protein	1179.89	1365.58	1105.27	1216.91	134.045	0.110152	1314.22	928.062	1162.2	1134.83	194.53	0.171418	866.072	688.168	907.87	820.703	116.666	0.142153	652.426	465.661	725.003	614.363	133.795	0.217779	0.932548	-0.10075	UNCHANGED	0.748581	-0.417769	UNCHANGED	0.541371	-0.885311	DOWN	0.504854	-0.986061	DOWN
Sb04g036870.1	12	79.1295	2.1055e-05	glutathione-disulfide reductase	23693.5	22885.5	20309.9	22296.3	1767.08	0.0792546	30103.3	30666.9	27880.2	29550.1	1473.41	0.0498614	17419.8	18320.6	18291.9	18010.8	511.995	0.0284272	21334.9	21561.9	20251.8	21049.5	700.095	0.0332594	1.32534	0.40636	UNCHANGED	1.16872	0.224929	UNCHANGED	0.712333	-0.489376	UNCHANGED	0.944082	-0.0830155	UNCHANGED
Sb04g037070.1	1	5.1144	5.39644e-05	Peptidase S41 family protein	1180.81	1389.41	925.048	1165.09	232.581	0.199625	253.487	177.816	288.413	239.905	56.5358	0.235659	560.903	756.019	483.664	600.195	140.365	0.233865	131.393	217.145	108.574	152.371	57.2448	0.375695	0.205911	-2.27991	DOWN	0.253868	-1.97785	DOWN	0.635128	-0.654882	DOWN	0.13078	-2.93479	DOWN
Sb04g037140.1	7	40.0445	0.00396347	CLIP-associated protein	2773.17	1761.65	2761.38	2432.07	580.626	0.238738	3332.5	3123.54	3379.24	3278.43	136.158	0.0415315	4733.52	3941.36	4294.97	4323.28	396.841	0.0917916	2724.55	2466.22	2673.57	2621.45	136.825	0.0521945	1.348	0.430822	UNCHANGED	0.606356	-0.721764	DOWN	0.799604	-0.322642	UNCHANGED	1.07787	0.10818	UNCHANGED
Sb04g037200.1	3	17.4013	0.000603176	NAD(P)-binding Rossmann-fold superfamily protein	815.256	1392.67	957.419	1055.12	300.851	0.285135	1050.97	840.354	967.381	952.9	106.05	0.111292	484.209	523.548	488.779	498.845	21.5148	0.0431292	1116.06	1141.22	1138.37	1131.88	13.782	0.0121761	0.903123	-0.147005	UNCHANGED	2.26901	1.18206	UP	1.18783	0.248329	UNCHANGED	1.07276	0.101324	UNCHANGED
Sb04g037250.1	5	28.7902	0.00408445	potassium channel beta subunit 1	4675.02	4388.89	5050.52	4704.81	331.82	0.0705278	6273.59	6231.06	6262.56	6255.74	22.0717	0.00352823	6571.66	5899.5	6095.33	6188.83	345.695	0.0558578	4655.17	5181.15	5915.29	5250.54	632.915	0.120543	1.32965	0.411045	UNCHANGED	0.848389	-0.237202	UNCHANGED	0.839315	-0.252716	UNCHANGED	1.11599	0.158329	UNCHANGED
Sb04g037280.1	13	104.492	2.64259e-05	peroxisomal 3-ketoacyl-CoA thiolase 3	26549.7	25332.8	23239.7	25040.7	1674.18	0.0668583	48248.3	43947.1	52542.4	48245.9	4297.61	0.0890772	39111.9	38244.5	38267.7	38541.4	494.264	0.0128243	59578	45852.8	55473.5	53634.8	7044.94	0.13135	1.9267	0.94613	UP	1.39162	0.47676	UNCHANGED	1.11169	0.15276	UNCHANGED	2.1419	1.09889	UP
Sb04g037640.1	7	40.4717	0.0249851	fibrillarin 2	9785.58	9342.4	7257.87	8795.28	1349.76	0.153464	8295.45	9098.74	8730.67	8708.28	402.116	0.0461762	10665.3	9409.57	10783.6	10286.2	761.444	0.0740261	7368.92	7056.03	7984.41	7469.79	472.335	0.0632328	0.990108	-0.0143415	UNCHANGED	0.726198	-0.461565	UNCHANGED	0.857779	-0.221322	UNCHANGED	0.849295	-0.235663	UNCHANGED
Sb04g037990.1	1	5.4678	0.536655	26S proteasome regulatory subunit, putative (RPN5)	451.347	631.533	1135.23	739.371	354.467	0.479417	526.798	478.983	727.916	577.899	132.1	0.228587	810.814	712.17	782.929	768.638	50.8513	0.0661577	396.631	715.927	609.749	574.102	162.605	0.283234	0.781609	-0.355481	UNCHANGED	0.746909	-0.420996	UNCHANGED	0.99343	-0.00950986	UNCHANGED	0.776474	-0.364991	UNCHANGED
Sb04g038310.1	7	38.2974	0.0605177	Zincin-like metalloproteases family protein	3820.94	3368.37	5693.58	4294.3	1232.76	0.287069	5457.45	4558.59	6278.89	5431.64	860.443	0.158413	6234.13	5864.48	5727.36	5941.99	262.124	0.0441138	3324.79	4692.13	3672.24	3896.39	710.693	0.182398	1.26485	0.338967	UNCHANGED	0.655738	-0.608809	UNCHANGED	0.71735	-0.47925	UNCHANGED	0.907341	-0.140284	UNCHANGED
Sb04g038330.1	3	26.0184	0.401907	eukaryotic initiation factor 4A-III	1215	1421.51	938.599	1191.7	242.297	0.20332	1644.82	1606.24	1187.09	1479.39	253.87	0.171605	1090.08	1107	1140.19	1112.42	25.4913	0.0229151	1030.38	1119.04	1721.01	1290.14	375.768	0.29126	1.24141	0.311975	UNCHANGED	1.15976	0.213825	UNCHANGED	0.872081	-0.197467	UNCHANGED	1.08261	0.114509	UNCHANGED
Sb05g000445.1	6	38.942	0.147581	Clathrin, heavy chain	9727.06	10362.9	9575.74	9888.57	417.706	0.0422413	9768.49	10411.6	9948.21	10042.8	331.835	0.0330421	9448.14	9492.14	8662.23	9200.84	466.965	0.0507525	8881.09	8374.06	9981.63	9078.93	821.844	0.0905221	1.01559	0.0223243	UNCHANGED	0.98675	-0.0192434	UNCHANGED	0.904025	-0.145565	UNCHANGED	0.918123	-0.123241	UNCHANGED
Sb05g000640.1	4	30.1569	9.40327e-06	Tautomerase/MIF superfamily protein	18856.7	17243.4	14318.7	16806.3	2300.34	0.136874	8559.84	7899.78	7151.6	7870.41	704.577	0.0895223	16112.2	16627.7	17020.6	16586.8	455.602	0.0274677	10516.7	10394.2	10193.7	10368.2	163.038	0.0157248	0.468302	-1.09449	DOWN	0.625085	-0.677875	DOWN	1.31736	0.397654	UNCHANGED	0.616924	-0.696834	DOWN
Sb05g001550.1	9	73.6953	0.000453033	apyrase 2	8165.05	8457.27	7624.81	8082.38	422.346	0.0522551	8537.74	8368.86	9489.25	8798.62	604.035	0.0686511	12332.7	10503.4	11923.7	11586.6	960.109	0.082864	8683.29	8930.8	8745.39	8786.49	128.774	0.014656	1.08862	0.122497	UNCHANGED	0.758334	-0.399095	UNCHANGED	0.998622	-0.00198905	UNCHANGED	1.08712	0.120508	UNCHANGED
Sb05g001680.1	6	42.321	0.000211738	Ribosomal protein S5 domain 2-like superfamily protein	21992	20954.3	19378.9	20775	1315.74	0.0633329	16353.7	18195.4	16055.5	16868.2	1159.04	0.0687113	21023.6	19517.7	19907.2	20149.5	781.616	0.0387908	14187.9	15546.8	14117.3	14617.3	805.744	0.0551225	0.811945	-0.300545	UNCHANGED	0.725443	-0.463066	UNCHANGED	0.866562	-0.206626	UNCHANGED	0.703601	-0.507171	DOWN
Sb05g001740.3	1	5.0024	1.33247e-05	AMP-dependent synthetase and ligase family protein	4038.36	3804.96	2929.29	3590.87	584.71	0.162833	493.206	347.96	204.189	348.452	144.509	0.414719	648.026	754.313	600.505	667.615	78.7528	0.117961	1460.58	1397.16	1408.38	1422.04	33.8452	0.0238004	0.0970383	-3.3653	DOWN	2.13003	1.09087	UP	4.08102	2.02893	UP	0.396016	-1.33637	DOWN
Sb05g002240.1	1	5.2775	3.08829e-05	Phosphoglycerate mutase family protein	10282.4	9631.77	8735.13	9549.76	776.887	0.0813514	6725.26	5554.63	6126.27	6135.39	585.371	0.0954089	7191.68	6339.88	7451.99	6994.52	581.681	0.0831625	3906.4	4700.3	4234.78	4280.5	398.921	0.0931951	0.642465	-0.638311	DOWN	0.611979	-0.708447	DOWN	0.697673	-0.519377	DOWN	0.448231	-1.15769	DOWN
Sb05g002410.1	2	11.0171	0.00277872	Calcium-binding EF-hand family protein	512.235	856.939	533.413	634.196	193.192	0.304625	1066.9	1167.01	1388.8	1207.57	164.741	0.136424	490.639	681.111	516.249	562.666	103.372	0.183718	909	988.821	904.338	934.053	47.4878	0.0508406	1.9041	0.929109	UP	1.66005	0.731224	UP	0.773497	-0.370532	UNCHANGED	1.47282	0.558576	UP
Sb05g002540.1	5	32.3872	0.000192957	2-isopropylmalate synthase 1	16947.9	12420	7227.41	12198.4	4864.02	0.398741	2481.35	1860.63	2396.84	2246.28	336.639	0.149865	7756.02	6833.19	7835.88	7475.03	557.283	0.0745527	4234.99	2817.52	3513.97	3522.16	708.771	0.201232	0.184145	-2.44109	DOWN	0.47119	-1.08562	DOWN	1.568	0.648926	UP	0.288739	-1.79216	DOWN
Sb05g002900.1	19	140.331	0.000680696	Pyruvate kinase family protein	6673	7021.44	5944.69	6546.38	549.428	0.0839287	15926	11150.1	13401.2	13492.4	2389.21	0.177078	8234.49	6353.41	7447.43	7345.11	944.703	0.128617	9545.25	9555.9	11883.9	10328.4	1347.18	0.130435	2.06106	1.04338	UP	1.40615	0.491755	UNCHANGED	0.765492	-0.38554	UNCHANGED	1.57772	0.657843	UP
Sb05g003480.1	9	102.976	2.17804e-11	ribulose bisphosphate carboxylase small chain 1A	134481	124003	126275	128253	5511.92	0.042977	43100.9	41822.7	41589.4	42171	813.737	0.0192961	218539	202088	211931	210853	8277.92	0.0392592	67363.4	68934.9	67835.3	68044.5	806.341	0.0118502	0.328811	-1.60467	DOWN	0.322711	-1.63169	DOWN	1.61354	0.690229	UP	0.53055	-0.91444	DOWN
Sb05g004100.1	2	24.9234	9.81666e-05	abscisic stress-ripening, putative, expressed	28745.5	25328.4	19332.6	24468.9	4764.99	0.194737	5108.54	9252.54	4132.61	6164.57	2718.42	0.440975	11175.2	10704.7	10659.9	10846.6	285.45	0.026317	1472.55	3447.78	2171.72	2364.02	1001.56	0.423667	0.251935	-1.98888	DOWN	0.21795	-2.19793	DOWN	0.383485	-1.38276	DOWN	0.0966133	-3.37163	DOWN
Sb05g004130.1	19	145.14	0.119616	ribosomal protein 1	1463.97	952.66	1001.5	1139.38	282.164	0.247648	890.869	1196.29	703.381	930.181	248.796	0.26747	868.995	1698.49	1177.47	1248.32	419.26	0.33586	1504.68	1506.73	1829.33	1613.58	186.847	0.115797	0.816394	-0.292662	UNCHANGED	1.2926	0.37028	UNCHANGED	1.73469	0.794681	UNCHANGED	1.41619	0.502019	UP
Sb05g004510.1	2	17.9518	0.0938904	ATPase, F0/V0 complex, subunit C protein	2768.91	3746.21	4099.87	3538.33	689.406	0.194839	3965.25	4956.27	6013.97	4978.5	1024.54	0.205793	4065.46	3982.01	3885.86	3977.77	89.8719	0.0225935	4281	4583.47	5282.37	4715.61	513.596	0.108914	1.40702	0.492642	UNCHANGED	1.18549	0.245483	UNCHANGED	0.947196	-0.0782658	UNCHANGED	1.33272	0.414376	UNCHANGED
Sb05g004590.1	13	134.002	0.0278219	fructose-bisphosphate aldolase 2	25658.1	23578.8	39369.8	29535.5	8579.96	0.290496	24038.3	24427.1	24968.8	24478.1	467.336	0.019092	39685.5	36302.9	35725.5	37238	2139.21	0.057447	26891.1	25290.1	24993	25724.7	1020.94	0.0396872	0.828766	-0.270964	UNCHANGED	0.69082	-0.533618	DOWN	1.05093	0.0716668	UNCHANGED	0.870975	-0.199297	UNCHANGED
Sb05g004860.1	1	7.0698	2.76436e-06	cleavage stimulating factor 64	0	0	0	0	0	0	246.297	220.636	227.065	231.333	13.3521	0.057718		90.8426	47.3874	69.115	30.7274	0.444584	928.172	1638.57	1808.36	1458.37	466.946	0.320184	-	-	Unique CB-180	21.1006	4.39921	UP	6.3042	2.65631	UP	-	-	Unique RB-180
Sb05g006090.1	1	5.4456	5.99206e-07	AP2/B3-like transcriptional factor family protein	165.336	257.538	118.637	180.504	70.6817	0.391581	1461.19	1701.92	1784.96	1649.36	168.161	0.101955	3763.42	3405.32	3298.96	3489.23	243.34	0.0697403	1330.09	1512.77	1435.15	1426	91.6804	0.064292	9.13753	3.1918	UP	0.408686	-1.29093	DOWN	0.864579	-0.20993	UNCHANGED	7.90012	2.98187	UP
Sb05g006150.2	12	96.6548	0.0012625	PDI-like 1-2	44516.7	43998.1	36931.6	41815.5	4237.47	0.101337	55739	57387.2	57206.3	56777.5	903.882	0.0159197	49608.4	45418.4	46113.3	47046.7	2245.51	0.0477293	51681.8	50806	49815.9	50767.9	933.531	0.0183882	1.35781	0.441282	UNCHANGED	1.0791	0.109823	UNCHANGED	0.894155	-0.161402	UNCHANGED	1.21409	0.27988	UNCHANGED
Sb05g006165.1	8	43.4772	0.004162	PIF1 helicase	11331.7	11728.9	8193.97	10418.2	1936.46	0.185872	16663.4	16433.2	15791.8	16296.1	451.667	0.0277163	11972.2	9889.55	10840.8	10900.8	1042.61	0.0956451	12208	11645.9	12002.7	11952.2	284.425	0.0237969	1.5642	0.645422	UP	1.09645	0.132839	UNCHANGED	0.733439	-0.447251	UNCHANGED	1.14724	0.19817	UNCHANGED
Sb05g006880.1	2	14.8036	0.031872	glycosyl hydrolase, putative, expressed	13109.9	10027.8	8365.03	10500.9	2407.58	0.229273	14058.3	17872.6	16098.6	16009.8	1908.68	0.119219	13024.9	11299.3	13195.6	12506.6	1049.02	0.0838775	14824.8	14825.7	12486.9	14045.8	1350.06	0.0961182	1.52461	0.608445	UP	1.12307	0.167452	UNCHANGED	0.877323	-0.18882	UNCHANGED	1.33758	0.419625	UNCHANGED
Sb05g007043.1	1	6.1754	0.00797128	O-methyltransferase 1	348.686	369.121	308.587	342.131	30.7952	0.0900099	112.228	126.509	171.365	136.701	30.8579	0.225734	117.023	265.852	203.302	195.393	74.729	0.382456	267.49	282.529	412.982	321.001	80.0126	0.24926	0.399556	-1.32353	DOWN	1.64285	0.7162	UP	2.3482	1.23156	UP	0.938238	-0.0919748	UNCHANGED
Sb05g007070.1	8	68.5042	3.62047e-07	light harvesting complex of photosystem II 5	110862	105703	95859.9	104142	7621.99	0.0731887	43527.1	42098.7	41723.4	42449.7	951.69	0.0224192	72888	65478.8	73077.8	70481.5	4333.56	0.061485	60267.3	56438.7	62344.9	59683.6	2996	0.0501981	0.407615	-1.29472	DOWN	0.846798	-0.23991	UNCHANGED	1.40598	0.49158	UNCHANGED	0.5731	-0.803141	DOWN
Sb05g007270.1	1	5.212	0.0448576	carboxyesterase 18	226.878	321.458	386.056	311.464	80.0584	0.257039	327.802	367.729	306.979	334.17	30.8717	0.0923833	295.566	173.383	229.737	232.895	61.1527	0.262576	396.61	390.217	405.159	397.329	7.49693	0.0188683	1.0729	0.101517	UNCHANGED	1.70604	0.770651	UP	1.189	0.249751	UNCHANGED	1.27568	0.351268	UNCHANGED
Sb05g007290.1	1	6.0813	1.23965e-05	carboxyesterase 18	36441.9	33395.3	34764.7	34867.3	1525.92	0.0437638	26365.7	26405.8	24203.9	25658.4	1259.84	0.0491005	44446.5	39075.3	39584.5	41035.4	2965.01	0.0722549	42495.2	42203.3	39378	41358.9	1721.63	0.0416266	0.735889	-0.44244	UNCHANGED	1.00788	0.011327	UNCHANGED	1.6119	0.688762	UP	1.18618	0.246322	UNCHANGED
Sb05g009350.1	11	87.2463	0.000167849	alcohol dehydrogenase 1	3402.76	3215.16	2320.38	2979.43	578.412	0.194135	7958.68	7614.69	5500.62	7024.66	1331.02	0.189479	3376.25	3201.91	2759.55	3112.57	317.91	0.102137	8465.92	6498.95	8914.39	7959.75	1284.81	0.161414	2.35772	1.23739	UP	2.55729	1.35462	UP	1.13311	0.180294	UNCHANGED	2.67156	1.41769	UP
Sb05g010030.1	1	5.6102	2.99848e-06	uncharacterized	21944.1	24048	17582.3	21191.4	3297.92	0.155625	11130.8	10015.7	9975.42	10374	655.772	0.0632132	27425	24778	27414.7	26539.2	1525.25	0.0574715	10476.1	10014.4	11090.8	10527.1	540.013	0.0512973	0.489536	-1.03051	DOWN	0.396663	-1.33401	DOWN	1.01476	0.0211419	UNCHANGED	0.496763	-1.00937	DOWN
Sb05g010360.1	1	5.1839	0.449967	cytochrome P450, family 94, subfamily B, polypeptide 3	490.446	442.726	290.549	407.907	104.398	0.255937	681.508	402.373	289.774	457.885	201.68	0.440461	518.401	826.314	534.014	626.243	173.443	0.276957	671.588	346.656	589.762	536.002	169.005	0.315307	1.12252	0.166745	UNCHANGED	0.855901	-0.224484	UNCHANGED	1.17061	0.227254	UNCHANGED	1.31403	0.394	UNCHANGED
Sb05g012740.1	3	18.6636	0.00815437	E3 ubiquitin ligase SCF complex subunit SKP1/ASK1 family protein	955.753	1167.66	785.062	969.491	191.668	0.197699	525.815	488.815	495.087	503.239	19.8013	0.0393476	623.76	729.368	657.916	670.348	53.8903	0.0803915	600.127	395.4	664.314	553.281	140.445	0.25384	0.519076	-0.945983	DOWN	0.825363	-0.276899	UNCHANGED	1.09944	0.136767	UNCHANGED	0.570692	-0.809216	DOWN
Sb05g014470.1	25	278.605	1.27884e-06	S-adenosyl-L-homocysteine hydrolase	138991	130916	140142	136683	5027.24	0.0367804	167881	173468	166923	169424	3534.9	0.0208642	243978	217804	229018	230267	13131.4	0.0570267	178849	184003	174779	179210	4622.6	0.0257943	1.23954	0.309807	UNCHANGED	0.778273	-0.361652	UNCHANGED	1.05776	0.0810152	UNCHANGED	1.31114	0.390822	UNCHANGED
Sb05g014880.1	13	93.9584	0.000174636	serine hydroxymethyltransferase 4	44126.5	39999.2	33592.3	39239.4	5308.03	0.135273	61883.4	55899.6	54023.9	57269	4104.79	0.0716757	31505.8	34413.4	33076.1	32998.4	1455.31	0.0441025	51918.9	49493.2	47814.8	49742.3	2063.33	0.0414804	1.45948	0.545453	UP	1.50741	0.592075	UP	0.868573	-0.203281	UNCHANGED	1.26766	0.342172	UNCHANGED
Sb05g016740.1	10	59.7832	0.000867151	6-phosphogluconate dehydrogenase family protein	4807.82	3764.36	7587.14	5386.44	1975.98	0.366844	15084.2	15353.9	17052	15830.1	1066.84	0.0673933	9530.71	9695.14	10109.7	9778.52	298.36	0.0305118	10161.9	12248.1	14784.6	12398.2	2315	0.186721	2.93887	1.55526	UP	1.2679	0.342445	UNCHANGED	0.783207	-0.352534	UNCHANGED	2.30174	1.20273	UP
Sb05g019035.1	3	29.3948	0.00544819	translationally controlled tumor protein	403.874	392.849	679.159	491.961	162.213	0.329727	458.319	501.092	609.716	523.043	78.0486	0.14922	868.014	1016.73	1143.64	1009.46	137.956	0.136663	580.74	683.896	612.013	625.549	52.8936	0.0845554	1.06318	0.0883854	UNCHANGED	0.619686	-0.690391	DOWN	1.19598	0.258195	UNCHANGED	1.27154	0.346581	UNCHANGED
Sb05g019600.1	8	55.5611	1.19945e-05	Glycosyl hydrolase family 38 protein	19254	19545	17800.3	18866.4	934.707	0.0495434	23468	22583.1	19793.1	21948.1	1917.98	0.087387	11598.1	11686.6	11358.1	11547.6	169.964	0.0147186	14766.7	14569.4	12579.5	13971.9	1209.83	0.0865901	1.16334	0.218273	UNCHANGED	1.20994	0.274934	UNCHANGED	0.636588	-0.651568	DOWN	0.740568	-0.433295	UNCHANGED
Sb05g020400.1	4	25.0312	0.577544	xyloglucan endotransglucosylase/hydrolase 5	5206.99	4144.8	2533.08	3961.62	1346.33	0.339843	3722.39	3364.7	3181.73	3422.94	274.994	0.0803386	2958.92	3161.88	3399.64	3173.48	220.586	0.0695093	3150.25	3082.73	3026.43	3086.47	61.9958	0.0200863	0.864025	-0.210856	UNCHANGED	0.972582	-0.0401078	UNCHANGED	0.901701	-0.149279	UNCHANGED	0.779092	-0.360134	UNCHANGED
Sb05g021020.1	11	109.926	7.89207e-06	general regulatory factor 2	16090.8	17209.4	16548.4	16616.2	562.383	0.0338455	23080	23019	21918.9	22672.6	653.482	0.0288225	14589.2	12648.3	14180.3	13805.9	1023.15	0.0741099	14682.3	14109.9	13173	13988.4	761.944	0.0544696	1.36449	0.448362	UNCHANGED	1.01322	0.0189475	UNCHANGED	0.616974	-0.696718	DOWN	0.841855	-0.248356	UNCHANGED
Sb05g022470.1	8	63.6511	0.000570786	TCP-1/cpn60 chaperonin family protein	3538.42	3539.77	2605.25	3227.81	539.154	0.167034	5351.63	5601.66	5794.78	5582.69	222.182	0.0397984	2996.83	3689.86	3278.4	3321.7	348.534	0.104927	4511.53	4367.25	4754.26	4544.35	195.582	0.0430384	1.72956	0.790403	UP	1.36808	0.452153	UNCHANGED	0.814007	-0.296887	UNCHANGED	1.40787	0.493515	UNCHANGED
Sb05g022565.1	2	11.4155	2.69303e-05	Serine protease inhibitor (SERPIN) family protein	1717.81	1547.59	1253.65	1506.35	234.809	0.15588	976.631	563.483	1084.51	874.874	275.014	0.314347	5693.33	7331.44	5636.46	6220.41	962.602	0.154749	2268.78	1817.58	2422.14	2169.5	314.271	0.144859	0.580791	-0.78391	DOWN	0.348771	-1.51965	DOWN	2.47979	1.31022	UP	1.44024	0.526307	UP
Sb05g022890.1	13	74.3174	0.0096611	GDP-D-mannose 3\',5\'-epimerase	4093.19	4151.42	3660.75	3968.45	268.068	0.0675497	3379.69	3193.52	3207.34	3260.19	103.728	0.0318165	3093.47	3052.83	3155.85	3100.72	51.8869	0.0167339	3008.48	3303.66	3733.57	3348.57	364.622	0.108889	0.821526	-0.283623	UNCHANGED	1.07993	0.110943	UNCHANGED	1.02711	0.0385904	UNCHANGED	0.843797	-0.245032	UNCHANGED
Sb05g022960.1	2	20.3987	1.55662e-06	pathogenesis-related 4	12110.6	9656.25	9987.64	10584.8	1331.7	0.125812	9191.53	9622.2	9203.65	9339.13	245.222	0.0262575	16704.9	14999.8	15496.3	15733.7	876.962	0.055738	6000.2	6179.76	5608.76	5929.57	291.979	0.0492412	0.882312	-0.180639	UNCHANGED	0.376872	-1.40785	DOWN	0.634917	-0.65536	DOWN	0.560195	-0.835998	DOWN
Sb05g023460.1	4	23.5667	2.96303e-06	P-loop containing nucleoside triphosphate hydrolases superfamily protein	712.681	690.482	768.089	723.751	39.9703	0.0552266	2010.66	2024.82	2058.27	2031.25	24.4465	0.0120352	186.282	293.349	272.568	250.733	56.7755	0.226438	300.967	481.085	304.925	362.326	102.868	0.28391	2.80656	1.4888	UP	1.44507	0.531135	UP	0.178376	-2.48701	DOWN	0.500622	-0.998206	DOWN
Sb05g023960.1	2	11.6728	0.357172	Protein of unknown function (DUF630 and DUF632)	11663.1	12449.9	9442.11	11185	1559.84	0.139458	13332.8	12444.2	11804.6	12527.2	767.469	0.0612642	11474	10730.3	10486.8	10897.1	514.283	0.0471947	12930.5	10927.5	10894	11584	1166.25	0.100678	1.12	0.163496	UNCHANGED	1.06304	0.0881952	UNCHANGED	0.924707	-0.112931	UNCHANGED	1.03567	0.0505646	UNCHANGED
Sb05g024126.1	2	10.4197	9.24236e-07	NB-ARC domain-containing disease resistance protein	946.259	834.482	638.097	806.279	156.004	0.193487	135.87	101.338	153.281	130.163	26.4376	0.203111	5912	5549.57	5412.78	5624.78	257.972	0.0458634	1056.13	861.342	462.244	793.24	302.745	0.381656	0.161437	-2.63096	DOWN	0.141026	-2.82597	DOWN	6.09419	2.60743	UP	0.983828	-0.0235223	UNCHANGED
Sb05g024440.1	3	22.7761	2.78144e-06	serine carboxypeptidase-like 27	8961.57	9373.92	7837.77	8724.42	795.062	0.0911307	16042.2	13837.9	16297.3	15392.5	1352.3	0.0878549	25100.2	20783.4	22866.6	22916.7	2158.83	0.0942031	21712.7	20889.8	19498.7	20700.4	1119.06	0.0540596	1.7643	0.819093	UP	0.903287	-0.146743	UNCHANGED	1.34484	0.427435	UNCHANGED	2.3727	1.24653	UP
Sb05g024460.1	5	32.9673	6.8371e-09	serine carboxypeptidase-like 26	2462.57	2146.79	2006.58	2205.31	233.557	0.105906	182.894	174.543	218.961	192.133	23.6063	0.122864	3478.65	3020.01	3208.04	3235.57	230.556	0.0712569	2260.72	2212.59	1707.03	2060.11	306.726	0.148888	0.0871226	-3.52081	DOWN	0.636709	-0.651295	DOWN	10.7223	3.42255	UP	0.934159	-0.0982607	UNCHANGED
Sb05g024560.1	7	50.0953	0.0031881	20S proteasome alpha subunit E1	3641.1	4045.35	3303.46	3663.3	371.44	0.101395	3212.14	2631.15	2911.31	2918.2	290.557	0.099567	3115.58	2707.14	2834.64	2885.79	208.97	0.0724136	1345.66	2159.74	985.288	1496.89	601.652	0.401934	0.796604	-0.328065	UNCHANGED	0.518713	-0.946991	DOWN	0.512951	-0.963108	DOWN	0.408619	-1.29117	DOWN
Sb05g025125.1	5	51.6238	6.62541e-05	ribulose-bisphosphate carboxylases	3891.78	3614.67	7170.95	4892.47	1978.08	0.404311	5602.09	5656.32	6443.77	5900.73	471.068	0.0798322	29208.7	24603.7	25444.9	26419.1	2452.2	0.0928192	14916.8	17343.9	10411.6	14224.1	3517.66	0.247304	1.20608	0.270331	UNCHANGED	0.538402	-0.893245	DOWN	2.41056	1.26937	UP	2.90734	1.5397	UP
Sb05g026050.1	1	6.1312	1.06784e-05	ARABIDOPSIS TRITHORAX-RELATED PROTEIN 5	1466.61	1061.2	1282.38	1270.06	202.989	0.159826	2502.55	2852.62	3078.82	2811.33	290.344	0.103276	3846.23	3274.19	3674.61	3598.34	293.549	0.0815789	2992.95	3031.93	3334.99	3119.96	187.245	0.0600154	2.21353	1.14635	UP	0.867054	-0.205807	UNCHANGED	1.10978	0.150274	UNCHANGED	2.45654	1.29663	UP
Sb05g026180.1	2	18.5209	0.000171167	LRR and NB-ARC domains-containing disease resistance protein	966.653	1322.98	1008.68	1099.44	194.729	0.177117	197.938	243.801	299.615	247.118	50.9193	0.206052	1030.05	1205.2	687.877	974.376	263.118	0.270037	422.486	457.684	665.215	515.128	131.165	0.254626	0.224768	-2.15349	DOWN	0.528675	-0.919547	DOWN	2.08454	1.05973	UP	0.468538	-1.09376	DOWN
Sb05g026740.1	2	20.1977	0.0152532	U2 snRNP auxilliary factor, large subunit, splicing factor	4392.75	3866.94	3465.22	3908.3	465.143	0.119014	3806.57	3917.46	4020.44	3914.82	106.961	0.027322	4640.71	4012.97	4607.66	4420.44	353.269	0.0799172	2427.3	3133.12	3403.04	2987.82	503.833	0.168629	1.00167	0.00240503	UNCHANGED	0.675909	-0.565098	DOWN	0.763207	-0.389854	UNCHANGED	0.76448	-0.387449	UNCHANGED
Sb05g027350.1	5	43.2577	9.07445e-07	Eukaryotic aspartyl protease family protein	9058.37	7847.57	6803.31	7903.08	1128.56	0.142799	6122.6	6562.61	5905.99	6197.06	334.582	0.0539903	21080.3	20236	19244.3	20186.9	918.986	0.0455239	8877.23	9416.36	10118.1	9470.57	622.219	0.0657002	0.784132	-0.350831	UNCHANGED	0.469145	-1.09189	DOWN	1.52824	0.611867	UP	1.19834	0.261036	UNCHANGED
Sb05g027690.1	2	11.4863	1.6376e-05	O-Glycosyl hydrolases family 17 protein	4797.62	4881.22	3953.86	4544.23	512.982	0.112886	3015.65	3322.03	2855.09	3064.26	237.238	0.0774211	3340.96	3413.14	3650.69	3468.26	162.058	0.0467259	2040.09	1893.07	2182.7	2038.62	144.823	0.0710397	0.674317	-0.5685	DOWN	0.587793	-0.76662	DOWN	0.665291	-0.587943	DOWN	0.448617	-1.15644	DOWN
Sb05g027730.1	8	75.6719	4.41522e-05	40s ribosomal protein SA B	46575.8	41288.6	40509.3	42791.2	3300.62	0.0771331	49022.9	48218	47080.4	48107.1	976.004	0.0202881	43944.3	39445.4	41333.5	41574.4	2259.07	0.054338	29537.3	31695.3	31928.5	31053.7	1318.36	0.0424543	1.12423	0.168935	UNCHANGED	0.746943	-0.42093	UNCHANGED	0.645512	-0.631485	DOWN	0.725702	-0.462551	UNCHANGED
Sb05g027870.1	5	34.0178	0.000388378	rubisco activase	7633.03	6431.95	5630.37	6565.12	1007.95	0.153532	2952.7	2937.63	2739.37	2876.57	119.053	0.041387	4326.11	4333.33	3905.87	4188.44	244.739	0.0584319	2931.95	1626.21	1561.16	2039.77	773.334	0.379127	0.438159	-1.19047	DOWN	0.487001	-1.038	DOWN	0.7091	-0.495939	UNCHANGED	0.310699	-1.68641	DOWN
Sb06g000210.2	10	68.6268	0.112966	aconitase 3	4761.56	5651.93	5706.63	5373.37	530.552	0.0987373	7005.45	6014.1	7462.81	6827.45	740.575	0.10847	4793.09	4658.08	4749.08	4733.42	68.8535	0.0145462	5680.21	6078.42	3489	5082.54	1394.34	0.274338	1.27061	0.34552	UNCHANGED	1.07376	0.102669	UNCHANGED	0.744427	-0.425797	UNCHANGED	0.945876	-0.0802771	UNCHANGED
Sb06g000380.1	3	17.3455	7.18626e-06	Phosphoglycerate mutase family protein	1148.84	1449.62	1163.59	1254.02	169.555	0.135209	2850.79	2487.67	2597.31	2645.26	186.244	0.0704069	1224.66	834.429	909.295	989.463	207.101	0.209307	3053.23	3299.15	3332.16	3228.18	152.407	0.0472113	2.10943	1.07685	UP	3.26256	1.706	UP	1.22037	0.287315	UNCHANGED	2.57427	1.36416	UP
Sb06g000660.1	9	59.1774	0.0262279	heat shock protein 90.1	4701.96	4935.05	7511.6	5716.2	1559.22	0.272772	6988.08	6462.42	8289.63	7246.71	940.664	0.129806	6719.8	7409.25	6370.98	6833.34	528.369	0.0773221	8713.32	9328.37	9179.92	9073.87	320.947	0.0353705	1.26775	0.34227	UNCHANGED	1.32788	0.409127	UNCHANGED	1.25214	0.324393	UNCHANGED	1.5874	0.666662	UP
Sb06g000665.1	1	5.9635	6.43706e-08	serine carboxypeptidase-like 51	30103.9	26596.7	27393.2	28031.2	1838.58	0.0655905	11784.2	12886.9	10382.4	11684.5	1255.18	0.107423	23884.3	20843.5	21139.6	21955.8	1676.67	0.0763656	6707.03	5951.72	5902.43	6187.06	450.981	0.072891	0.416838	-1.26244	DOWN	0.281796	-1.82728	DOWN	0.529511	-0.917269	DOWN	0.22072	-2.17971	DOWN
Sb06g000920.1	3	15.8622	0.000559813	Zinc finger (C3HC4-type RING finger) family protein	2708.54	1757.87	2056.15	2174.19	486.205	0.223626	1101.15	772.665	906.83	926.881	165.157	0.178186	2529.28	1741.43	2038.58	2103.1	397.867	0.189181	1149.54	851.787	945.525	982.285	152.244	0.15499	0.426311	-1.23002	DOWN	0.467066	-1.0983	DOWN	1.05978	0.083758	UNCHANGED	0.451794	-1.14626	DOWN
Sb06g001100.1	3	19.2883	7.22151e-05	RNA-binding (RRM/RBD/RNP motifs) family protein	890.882	1527.33	855.371	1091.19	378.119	0.346519	682.112	640.746	669.308	664.055	21.1769	0.0318902	292.631	194.812	197.724	228.389	55.6544	0.243683	1076.31	1085.63	820.844	994.26	150.255	0.151122	0.608559	-0.716531	DOWN	4.35337	2.12213	UP	1.49725	0.58232	UP	0.911168	-0.134211	UNCHANGED
Sb06g001610.1	7	44.7596	3.92811e-05	cysteine synthase C1	10384.2	11417.5	9337.09	10379.6	1040.23	0.100219	12464.3	13273.1	14245.9	13327.8	892.008	0.0669285	12789.9	11931.3	12510.3	12410.5	437.883	0.0352833	19254.7	18398.5	17649.9	18434.4	803.011	0.0435605	1.28403	0.360684	UNCHANGED	1.48539	0.570838	UP	1.38316	0.467964	UNCHANGED	1.77602	0.828648	UP
Sb06g001740.1	4	23.6428	2.05005e-07	Signal transduction histidine kinase, hybrid-type, ethylene sensor	8520.63	9569.33	7535.16	8541.71	1017.25	0.119092	2532.48	2879.09	2419.68	2610.41	239.415	0.0917152	2751.19	2324.48	3317.46	2797.71	498.122	0.178046	1079.69	1134.67	1080.48	1098.28	31.5151	0.0286949	0.305608	-1.71025	DOWN	0.392564	-1.349	DOWN	0.42073	-1.24903	DOWN	0.128578	-2.95928	DOWN
Sb06g001970.1	4	23.4787	9.87048e-06	ascorbate peroxidase 3	3877.9	3503.87	3003.73	3461.83	438.6	0.126696	1371.61	1179.58	1101.7	1217.63	138.916	0.114087	2338.85	2223.42	2523.07	2361.78	151.134	0.0639916	1552.15	1460.76	1219.37	1410.76	171.93	0.121871	0.35173	-1.50746	DOWN	0.597328	-0.743404	DOWN	1.15861	0.212395	UNCHANGED	0.407517	-1.29507	DOWN
Sb06g003190.1	3	24.3934	3.45051e-06	Thioredoxin superfamily protein	19072.8	17998.6	14735.5	17269	2258.82	0.130802	8398.36	8155.42	6817.97	7790.58	851.024	0.109238	15218.2	14448.8	15428.1	15031.7	515.626	0.0343026	6041.08	6848.07	6720.54	6536.56	433.812	0.066367	0.451132	-1.14838	DOWN	0.434852	-1.2014	DOWN	0.839034	-0.253199	UNCHANGED	0.378515	-1.40158	DOWN
Sb06g003570.1	2	16.0183	1.0981e-08	cleavage and polyadenylation specificity factor 160	91905.6	91295.1	68347.7	83849.5	13428.4	0.160149	10998.8	11151	10140.5	10763.4	544.801	0.050616	46928.2	45437.7	51483.3	47949.7	3149.61	0.0656856	11533.2	10002.2	10855	10796.8	767.178	0.0710559	0.128366	-2.96167	DOWN	0.22517	-2.15092	DOWN	1.0031	0.00447176	UNCHANGED	0.128764	-2.95719	DOWN
Sb06g004280.1	5	31.063	0.026275	Transketolase	1087.77	852.674	1358.83	1099.76	253.291	0.230315	1641.89	1491.72	1810.84	1648.15	159.65	0.0968664	1305.3	1472.05	1135.51	1304.29	168.27	0.129013	1496.39	1635.65	1989.39	1707.14	254.157	0.148879	1.49865	0.58366	UP	1.30887	0.388321	UNCHANGED	1.03579	0.0507355	UNCHANGED	1.55229	0.634396	UP
Sb06g009000.1	2	11.8179	0.689242	Nuclear transport factor 2 (NTF2) family protein with RNA binding (RRM-RBD-RNP motifs) domain	554.246	959.424	760.932	758.201	202.602	0.267215	1083.44	687.032	1041.18	937.217	217.694	0.232278	1026.25	663.871	884.014	858.046	182.582	0.212788	950.637	807.494	830.592	862.907	76.8488	0.089058	1.23611	0.305803	UNCHANGED	1.00567	0.0081506	UNCHANGED	0.920713	-0.119177	UNCHANGED	1.1381	0.186626	UNCHANGED
Sb06g011300.1	1	5.407	0.00958341	translation initiation factor 3 subunit H1	261.798	529.679	449.736	413.738	137.521	0.332387	876.73	935.239	979.935	930.635	51.756	0.0556137	263.244	548.831	501.806	437.96	153.125	0.349632	733.7	859.376	905.893	832.99	89.0773	0.106937	2.24934	1.1695	UP	1.90198	0.927499	UP	0.895077	-0.159916	UNCHANGED	2.01333	1.00958	UP
Sb06g012980.1	3	27.8729	3.5289e-08	uncharacterized	120137	120702	92011.6	110950	16403.6	0.147847	23345.7	22947	22099.9	22797.5	636.226	0.0279077	80744.3	75823.1	83316.8	79961.4	3807.68	0.0476189	26663.4	25259.7	23238.6	25053.9	1721.64	0.0687175	0.205476	-2.28296	DOWN	0.313325	-1.67427	DOWN	1.09897	0.136157	UNCHANGED	0.225812	-2.1468	DOWN
Sb06g013930.1	16	103.136	0.63582	2-oxoglutarate dehydrogenase, E1 component	10668.2	10817.2	10271	10585.4	282.328	0.0266714	10346.8	10063.7	9250.86	9887.11	568.905	0.0575401	10201.9	10003.7	11885.8	10697.1	1034.15	0.0966759	9955.26	9993.14	13049.4	10999.3	1775.57	0.161426	0.93403	-0.098459	UNCHANGED	1.02825	0.0401854	UNCHANGED	1.11249	0.153787	UNCHANGED	1.0391	0.0553277	UNCHANGED
Sb06g014390.1	2	17.0729	0.000125347	zinc knuckle (CCHC-type) family protein	51154.9	51719.5	39940.3	47604.9	6643.69	0.139559	42933.3	43969.5	41895.7	42932.8	1036.91	0.024152	71676.2	65623.4	73622.9	70307.5	4171.69	0.0593349	40763.8	40684.6	38718.9	40055.8	1158.45	0.0289209	0.901857	-0.149029	UNCHANGED	0.569722	-0.81167	DOWN	0.932987	-0.100071	UNCHANGED	0.841421	-0.2491	UNCHANGED
Sb06g014590.1	15	107.887	0.00829223	CLPC homologue 1	7151.34	6368.1	4599.92	6039.79	1307.01	0.2164	3808.62	4898.34	3865.06	4190.67	613.508	0.146398	6992.33	6924.2	7469.04	7128.52	296.854	0.0416432	3708.54	4817.88	4754.21	4426.88	622.916	0.140712	0.693845	-0.527316	DOWN	0.621009	-0.687314	DOWN	1.05636	0.0791067	UNCHANGED	0.732952	-0.448209	UNCHANGED
Sb06g014710.1	11	65.8241	0.0025689	glycyl-tRNA synthetase / glycine--tRNA ligase	8236.24	7605.44	6208.61	7350.1	1037.65	0.141175	5569.51	5444.35	4919	5310.95	345.159	0.0649901	6668.82	7224.29	7046.24	6979.79	283.634	0.0406366	5404.27	5516.8	4988.88	5303.32	278.065	0.0524322	0.722569	-0.468792	UNCHANGED	0.759811	-0.396288	UNCHANGED	0.998562	-0.00207604	UNCHANGED	0.72153	-0.470868	UNCHANGED
Sb06g014720.1	3	17.9493	0.0561927	Ubiquinol-cytochrome C reductase iron-sulfur subunit	3008.74	1430.99	3959.11	2799.62	1276.97	0.456123	5560.37	4716.29	4802.62	5026.42	464.417	0.0923951	5144.96	4519.28	4875.35	4846.53	313.836	0.0647548	3931.81	4380.18	4045.93	4119.31	233.015	0.0565667	1.7954	0.844304	UNCHANGED	0.84995	-0.234551	UNCHANGED	0.81953	-0.287131	UNCHANGED	1.47138	0.557173	UP
Sb06g015020.2	4	26.8421	0.000398925	calnexin 1	11321	9941.85	9905.54	10389.5	806.926	0.0776677	13783.7	14599.4	16450.5	14944.6	1366.49	0.0914374	10063.5	8433.2	9007.8	9168.16	826.896	0.0901921	9732.05	11026.1	10090.9	10283	668.046	0.0649659	1.43844	0.5245	UP	1.1216	0.165559	UNCHANGED	0.688078	-0.539357	DOWN	0.989755	-0.0148569	UNCHANGED
Sb06g016400.1	4	21.6027	2.13144e-05	PIF1 helicase	12683.8	10825.8	8626.09	10711.9	2031.24	0.189625	5566.42	4307.92	4987.57	4953.97	629.923	0.127155	8161.61	8128.37	8953.85	8414.61	467.289	0.0555331	3442.07	3921.17	3607.32	3656.85	243.362	0.0665496	0.462473	-1.11256	DOWN	0.434584	-1.20229	DOWN	0.738167	-0.437982	UNCHANGED	0.341382	-1.55054	DOWN
Sb06g016530.1	1	6.4784	0.000268686	abscisic stress-ripening, putative, expressed	3123.85	3068.15	1089.43	2427.14	1158.83	0.477446	374.733	303.234	286.61	321.526	46.8223	0.145625	784.134	961.914	938.637	894.895	96.6255	0.107974	151.646	167.863	336.73	218.746	102.498	0.46857	0.132471	-2.91625	DOWN	0.244438	-2.03246	DOWN	0.680339	-0.555674	DOWN	0.0901251	-3.47193	DOWN
Sb06g016800.1	6	43.7123	0.00245938	RNA binding Plectin/S10 domain-containing protein	21996	20945.7	27988.1	23643.3	3799.19	0.160688	34872.2	34436.2	40335	36547.8	3287.06	0.0899385	39861.4	34594.7	36052.9	36836.3	2719.34	0.0738223	32804.1	36244.4	40869.3	36639.3	4047.12	0.110458	1.5458	0.628356	UP	0.99465	-0.00773975	UNCHANGED	1.0025	0.0036052	UNCHANGED	1.54967	0.631961	UP
Sb06g017360.1	1	5.7211	0.00341971	hydroxyproline-rich glycoprotein family protein	1859.13	2960.23	2629.82	2483.06	565.029	0.227553	4349.22	4859.01	5125.3	4777.84	394.355	0.0825383	2859.37	4019.22	2757.87	3212.16	700.78	0.218165	5867.58	4587.18	4570.84	5008.54	743.999	0.148546	1.92417	0.944238	UP	1.55924	0.640847	UP	1.04828	0.0680304	UNCHANGED	2.01708	1.01227	UP
Sb06g017780.1	5	29.077	0.099482	non-ATPase subunit 9	734.937	728.634	694.689	719.42	21.6481	0.030091	421.441	485.065	683.907	530.137	136.915	0.258263	663.573	912.305	787.69	787.856	124.366	0.157854	744.767	377.108	406.636	509.504	204.278	0.400936	0.736895	-0.440468	UNCHANGED	0.646697	-0.628839	UNCHANGED	0.961079	-0.0572731	UNCHANGED	0.708215	-0.497741	UNCHANGED
Sb06g017820.1	1	5.6237	1.56341e-05	Translation initiation factor 2, small GTP-binding protein	1447.39	1378.17	1041.16	1288.91	217.33	0.168616	2361.17	1927.5	1757.81	2015.49	311.152	0.15438	766.286	642.351	914.298	774.311	136.151	0.175835	3690.85	3963.28	3085.41	3579.84	449.337	0.125519	1.56372	0.644985	UP	4.62326	2.20891	UP	1.77616	0.828763	UP	2.77743	1.47375	UP
Sb06g017870.1	2	13.4094	0.000441722	RmlC-like cupins superfamily protein	1053.39	854.731	978.11	962.077	100.295	0.104248	911.109	1017.43	1048.66	992.398	72.1096	0.072662	3824.94	2095.64	2270.39	2730.32	951.982	0.34867	1377.39	1244.95	1480.02	1367.45	117.85	0.0861819	1.03152	0.0447666	UNCHANGED	0.500839	-0.997582	DOWN	1.37793	0.4625	UNCHANGED	1.42135	0.507266	UP
Sb06g018550.1	3	19.5784	0.0510787	Plastid-lipid associated protein PAP / fibrillin family protein	5767.62	5710.57	4322.19	5266.8	818.549	0.155417	4780.01	4714.49	4349.55	4614.68	231.94	0.0502613	4122.03	4078.64	4541.86	4247.51	255.835	0.0602318	5263.25	5408.3	5217.52	5296.36	99.6049	0.0188063	0.876184	-0.190694	UNCHANGED	1.24693	0.318382	UNCHANGED	1.14772	0.198769	UNCHANGED	1.00561	0.00807459	UNCHANGED
Sb06g018700.1	3	28.352	0.0134664	Lipase/lipooxygenase, PLAT/LH2 family protein	4510.6	6392.68	4165.89	5023.05	1198.58	0.238616	6474.48	5161.4	6394.18	6010.02	736.023	0.122466	3802.49	3430.55	3001.49	3411.51	400.84	0.117496	4238.86	5414.34	4724.94	4792.72	590.666	0.123243	1.19649	0.258805	UNCHANGED	1.40487	0.490434	UNCHANGED	0.797454	-0.326527	UNCHANGED	0.954144	-0.0677217	UNCHANGED
Sb06g018870.1	1	5.2476	0.0508422	Tyrosyl-tRNA synthetase, class Ib, bacterial/mitochondrial	628.525	730.538	434.3	597.788	150.492	0.251748	993.604	1014.71	608.11	872.142	228.902	0.26246	432.187	684.919	507.747	541.618	129.726	0.239515	369.364	420.928	516.442	435.578	74.6252	0.171325	1.45895	0.54493	UNCHANGED	0.804216	-0.314345	UNCHANGED	0.499434	-1.00163	UNCHANGED	0.72865	-0.456703	UNCHANGED
Sb06g018880.1	19	181.33	4.7873e-06	glyceraldehyde 3-phosphate dehydrogenase A subunit 2	209259	197060	157548	187956	27030.7	0.143815	88278.1	91817.8	87999.9	89365.3	2128.51	0.0238181	226276	199055	214612	213315	13656.8	0.0640221	115636	118995	108645	114426	5280.11	0.0461445	0.475459	-1.07261	DOWN	0.536417	-0.898574	DOWN	1.28042	0.356623	UNCHANGED	0.60879	-0.715983	DOWN
Sb06g018900.1	5	37.4663	0.000160512	Ribosomal protein S11 family protein	5898.55	4374.25	6235.96	5502.92	991.913	0.180252	7639.49	8108.83	7109.87	7619.4	499.782	0.0655934	15503.3	13429.7	11843.3	13592.1	1835.42	0.135036	8523.18	8319.48	9492.43	8778.36	626.73	0.0713949	1.38461	0.46948	UNCHANGED	0.645844	-0.630743	DOWN	1.15211	0.204275	UNCHANGED	1.59522	0.673755	UP
Sb06g019100.1	15	157.774	0.000401036	general regulatory factor 7	15780.2	13898.3	22596.5	17425	4576.44	0.262636	13156.5	12290.1	13946.4	13131	828.448	0.063091	22635	20670.2	21023	21442.7	1047.51	0.0488517	9969.03	9224.06	9178.92	9457.34	443.714	0.0469174	0.753573	-0.40818	UNCHANGED	0.441051	-1.18098	DOWN	0.720229	-0.473471	UNCHANGED	0.542746	-0.881652	DOWN
Sb06g019110.1	2	10.9133	0.000327582	prohibitin 3	11612.9	10797.2	9526.38	10645.5	1051.49	0.0987734	7919.16	10269.5	9997.44	9395.37	1285.65	0.136838	16740.4	14452.8	17188.6	16127.3	1467.37	0.0909868	14935.7	16862	16145.6	15981.1	973.622	0.0609234	0.882569	-0.180219	UNCHANGED	0.990934	-0.013139	UNCHANGED	1.70095	0.766343	UP	1.50121	0.586124	UP
Sb06g019210.1	5	31.9958	0.0788954	aldehyde dehydrogenase 10A9	1465.8	1590.38	1182.79	1412.99	208.863	0.147817	1117.52	896.909	1631.2	1215.21	376.768	0.310043	1938.03	1555.45	1615.83	1703.1	205.679	0.120767	2330.31	2067.14	1531.68	1976.38	406.981	0.205923	0.860029	-0.217544	UNCHANGED	1.16046	0.214693	UNCHANGED	1.62637	0.701653	UNCHANGED	1.39872	0.48411	UNCHANGED
Sb06g019280.2	1	6.0864	2.53628e-05	Peroxidase superfamily protein	1300.88	1240.78	1847.77	1463.14	334.452	0.228584	4650.07	5013.5	5367.55	5010.38	358.751	0.0716015	3342.81	3014.16	2577.19	2978.06	384.082	0.128971	3680.83	4045.54	4554.58	4093.65	438.857	0.107204	3.4244	1.77585	UP	1.37461	0.459018	UNCHANGED	0.817035	-0.29153	UNCHANGED	2.79785	1.48432	UP
Sb06g019320.1	9	65.9206	0.00438245	MLP-like protein 423	23332.2	19632.8	26845.3	23270.1	3606.63	0.15499	19949.2	20986.9	20985	20640.4	598.61	0.0290019	31565.6	28491.9	29256.1	29771.2	1600.28	0.0537525	25646.8	25332.6	27157	26045.5	975.351	0.037448	0.88699	-0.17301	UNCHANGED	0.874855	-0.192884	UNCHANGED	1.26187	0.335565	UNCHANGED	1.11927	0.162555	UNCHANGED
Sb06g019800.1	7	61.8967	0.000459694	Ribosomal protein L6 family protein	38679.8	37480.5	32886.3	36348.9	3058.01	0.0841295	34812.3	32554.1	31356.9	32907.7	1754.66	0.0533206	28748.2	28222.4	29226.1	28732.2	502.022	0.0174724	25858.5	27077.6	24127	25687.7	1482.69	0.0577201	0.905331	-0.143483	UNCHANGED	0.894036	-0.161595	UNCHANGED	0.780596	-0.357351	UNCHANGED	0.706698	-0.500835	DOWN
Sb06g019830.1	4	28.2496	0.00193731	beta glucosidase 13	66188.3	49293	62011.1	59164.2	8800.1	0.14874	41441.9	38846.4	37584.9	39291	1966.57	0.0500514	43301.1	42796.3	40208.4	42101.9	1659.16	0.0394082	33513	41455.1	36257.6	37075.2	4033.66	0.108797	0.664102	-0.590523	DOWN	0.880607	-0.18343	UNCHANGED	0.943605	-0.0837443	UNCHANGED	0.62665	-0.674267	DOWN
Sb06g020640.1	14	87.7553	0.00116205	glucose-6-phosphate dehydrogenase 6	13326	13199.4	11043.9	12523.1	1282.6	0.102419	17484.1	19190.9	17553.7	18076.2	965.994	0.05344	15043.7	13788.1	15888.1	14906.6	1056.69	0.070887	13387	11459.6	12415	12420.5	963.679	0.0775877	1.44343	0.529505	UP	0.833221	-0.263229	UNCHANGED	0.687119	-0.541369	DOWN	0.99181	-0.0118637	UNCHANGED
Sb06g021010.1	3	22.3817	0.000114885	2-phosphoglycolate phosphatase 1	13718.5	11952.3	11390.6	12353.8	1214.76	0.0983309	9580.26	8371.06	8769	8906.77	616.261	0.0691901	12621.8	13986.2	14690.4	13766.2	1051.72	0.0763989	8555.58	7036.89	7152.35	7581.61	845.456	0.111514	0.720973	-0.471982	UNCHANGED	0.550743	-0.86055	DOWN	0.851218	-0.232399	UNCHANGED	0.613705	-0.704382	DOWN
Sb06g021130.1	1	5.3949	0.0303381	S-adenosyl-L-methionine-dependent methyltransferases superfamily protein	914.722	842.907	406.919	721.516	274.805	0.380872	486.79	666.422	386.875	513.363	141.655	0.275936	279.62	295.15	372.023	315.597	49.4789	0.156779	309.849	375.863	206.094	297.269	85.5809	0.287891	0.711505	-0.491053	UNCHANGED	0.941924	-0.0863181	UNCHANGED	0.579062	-0.78821	DOWN	0.412006	-1.27926	DOWN
Sb06g021220.1	6	49.5299	0.0133077	homolog of carrot EP3-3 chitinase	10768.8	8841.68	19489.4	13033.3	5673.58	0.435314	25100.7	23108.8	24331.8	24180.4	1004.53	0.0415432	14440.8	12716.5	13397.7	13518.3	868.476	0.0642443	13752.4	8628.83	8917.74	10433	2878.33	0.275887	1.85528	0.891637	UP	0.771767	-0.373763	UNCHANGED	0.431465	-1.21269	DOWN	0.800488	-0.321049	UNCHANGED
Sb06g021260.1	3	19.0352	7.79608e-05	homolog of carrot EP3-3 chitinase	641.561	413.058	291.766	448.795	177.615	0.395759	521.933	330.278	304.197	385.469	118.898	0.30845	211.041	258.831	133.144	201.005	63.4416	0.315622	54.3719	30.8576	32.2922	39.1739	13.1814	0.336484	0.858898	-0.219441	UNCHANGED	0.19489	-2.35927	DOWN	0.101627	-3.29865	DOWN	0.0872869	-3.51809	DOWN
Sb06g021660.1	5	33.1168	0.000115111	ribosomal protein L23AB	3986.83	3907.42	2628.06	3507.44	762.599	0.217423	1918.04	2127.08	1751.07	1932.06	188.398	0.0975111	4016.38	4012.94	3973.37	4000.9	23.9048	0.00597486	1786.02	1339.04	1526.52	1550.53	224.456	0.144761	0.550847	-0.860276	DOWN	0.387545	-1.36757	DOWN	0.802524	-0.317384	UNCHANGED	0.442068	-1.17766	DOWN
Sb06g021720.1	1	5.3897	0.00016035	Protein of unknown function (DUF1068)	10080	9127.44	6524.77	8577.4	1840.32	0.214555	4238.11	4521.77	3879.36	4213.08	321.935	0.0764132	5701.29	5636.07	5912.63	5750	144.571	0.0251427	3742.46	3855.97	3639.78	3746.07	108.137	0.0288669	0.491184	-1.02566	DOWN	0.651491	-0.618184	DOWN	0.889152	-0.169498	UNCHANGED	0.436737	-1.19516	DOWN
Sb06g021840.1	2	11.2849	0.0125771	Phosphoenolpyruvate carboxylase family protein	3712.26	3877.67	3059.35	3549.76	432.687	0.121892	2591.57	2747.23	2391.04	2576.61	178.567	0.069303	2362.5	3481.53	2928.91	2924.32	559.53	0.191337	1994.31	2229.17	2410.04	2211.17	208.451	0.0942717	0.725856	-0.462245	UNCHANGED	0.756133	-0.403288	UNCHANGED	0.858171	-0.220664	UNCHANGED	0.622908	-0.682909	DOWN
Sb06g022050.1	7	50.9835	0.099542	Isocitrate/isopropylmalate dehydrogenase family protein	3963.61	4420.85	7799.91	5394.79	2095.4	0.388412	4763.76	4283.14	4536.78	4527.89	240.434	0.0531006	8140.13	7243.58	6301.38	7228.36	919.471	0.127203	5559.32	6107.22	5307.66	5658.07	408.822	0.0722547	0.839309	-0.252727	UNCHANGED	0.782759	-0.35336	UNCHANGED	1.2496	0.321469	UNCHANGED	1.0488	0.0687427	UNCHANGED
Sb06g022060.1	5	30.7754	0.245286	Glutaredoxin family protein	5601.67	5564.67	4272.8	5146.38	756.768	0.147049	4966.15	4395.95	2630.76	3997.62	1217.59	0.304578	4153.3	3823.32	5510.24	4495.62	894.04	0.198869	3272.86	3634.29	3784.38	3563.84	262.936	0.0737789	0.776783	-0.364416	UNCHANGED	0.792736	-0.335087	UNCHANGED	0.891491	-0.165709	UNCHANGED	0.692495	-0.530124	DOWN
Sb06g022690.1	1	5.2838	7.12296e-08	phosphoenolpyruvate carboxylase kinase 1	7456.16	7664.87	6307.59	7142.87	730.863	0.102321	26552.3	28556.4	25866.1	26991.6	1397.95	0.0517922	15130.3	16047.9	16493.9	15890.7	695.254	0.0437522	23140.4	20232.3	22049.5	21807.4	1469.08	0.0673661	3.77882	1.91793	UP	1.37234	0.456636	UNCHANGED	0.807934	-0.307691	UNCHANGED	3.05303	1.61024	UP
Sb06g022730.1	4	37.5138	4.09645e-07	adenosine kinase 2	2877.55	3390.88	3691.34	3319.93	411.509	0.123951	1839	2113.77	1738.43	1897.07	194.29	0.102416	6133.26	5515.52	6050.41	5899.73	335.307	0.0568343	7144.22	6469.06	6989.25	6867.51	353.657	0.0514971	0.571418	-0.80738	DOWN	1.16404	0.219138	UNCHANGED	3.62007	1.85602	UP	2.06857	1.04864	UP
Sb06g022740.1	10	63.3745	5.81023e-06	PHE ammonia lyase 1	1003.57	915.357	929.182	949.369	47.4443	0.0499746	2897.95	3795.04	2909.92	3200.97	514.515	0.160737	2768.08	2267.81	2274.54	2436.81	286.908	0.117739	1735.45	1615.72	1976.87	1776.01	183.96	0.10358	3.37168	1.75347	UP	0.728826	-0.456353	UNCHANGED	0.554835	-0.849869	DOWN	1.87073	0.903599	UP
Sb06g023220.1	2	16.8072	0.00049018	uncharacterized	1923.32	1813.09	966.647	1567.69	523.423	0.333883	1730.16	1624.08	3340.51	2231.58	961.825	0.431006	5947.77	4838.56	5155.99	5314.11	571.256	0.107498	1076.52	685.95	682.674	815.047	226.446	0.277831	1.42349	0.509431	UP	0.153374	-2.70487	DOWN	0.365233	-1.45311	DOWN	0.519905	-0.943681	DOWN
Sb06g023390.1	4	23.4174	0.0689907	L-Aspartase-like family protein	7275.24	6636.3	4477.21	6129.58	1466.23	0.239205	5949.78	5297.95	4622.36	5290.03	663.748	0.125471	4093.43	3868.99	4282.93	4081.79	207.216	0.050766	4113.44	5155.13	3993.06	4420.54	639.009	0.144554	0.863033	-0.212513	UNCHANGED	1.08299	0.115023	UNCHANGED	0.835637	-0.259052	UNCHANGED	0.721182	-0.471565	UNCHANGED
Sb06g023450.1	5	27.091	2.91633e-06	Glycosyl hydrolase family protein	14648.6	12850.2	11340.8	12946.5	1656.04	0.127914	3614.99	4469.33	3508.33	3864.22	526.754	0.136316	7853.51	6567.99	6599.19	7006.9	733.352	0.104661	3532.6	2929.19	2660.85	3040.88	446.478	0.146825	0.298475	-1.74432	DOWN	0.433984	-1.20429	DOWN	0.786933	-0.345688	UNCHANGED	0.23488	-2.09	DOWN
Sb06g023560.1	1	5.4955	0.00126061	NAD(P)-binding Rossmann-fold superfamily protein	2469.09	2171.7	2612.21	2417.67	224.712	0.0929455	2839.18	4480.99	3410.8	3576.99	833.423	0.232996	3567.87	4027.8	3704.45	3766.71	236.198	0.0627068	1930.34	1415.56	1995.94	1780.61	317.844	0.178503	1.47952	0.565129	UP	0.472724	-1.08093	DOWN	0.497797	-1.00637	DOWN	0.7365	-0.441243	UNCHANGED
Sb06g023580.1	2	11.4745	2.50929e-05	NAD(P)-binding Rossmann-fold superfamily protein	847.169	539.567	613.858	666.865	160.506	0.240687	1706.94	1837.91	1815.12	1786.66	69.9702	0.0391626	555.951	473.168	495.002	508.04	42.9043	0.0844506	944.938	779.005	1008.28	910.741	118.401	0.130005	2.67919	1.4218	UP	1.79266	0.842098	UP	0.509745	-0.972152	DOWN	1.36571	0.449646	UNCHANGED
Sb06g023840.1	11	62.7488	7.82169e-06	Translation elongation factor EFG/EF2 protein	51062.5	52182.1	34919.5	46054.7	9659.6	0.209742	15521.3	14603.6	14055.4	14726.8	740.672	0.0502941	25490.1	23998.9	24631.1	24706.7	748.47	0.0302942	13438.3	10369.7	11900.8	11902.9	1534.3	0.128901	0.319768	-1.6449	DOWN	0.481768	-1.05359	DOWN	0.808248	-0.307131	UNCHANGED	0.258452	-1.95203	DOWN
Sb06g024460.1	1	5.6521	0.000181589	co-factor for nitrate, reductase and xanthine dehydrogenase 5	6330.68	5843.06	4846.61	5673.45	756.435	0.133329	4079.59	3876.35	3813.46	3923.14	139.097	0.0354555	5410.58	5519.38	4390.54	5106.84	622.713	0.121937	2882.7	3133.89	2798.87	2938.49	174.335	0.059328	0.69149	-0.532219	DOWN	0.575403	-0.797356	DOWN	0.749015	-0.416934	UNCHANGED	0.517936	-0.949153	DOWN
Sb06g024920.1	7	65.3764	0.0406857	glutathione peroxidase 6	7111.16	4889.6	8040.38	6680.38	1618.96	0.242345	9504.49	9033.2	8940.18	9159.29	302.549	0.0330319	7285.31	5747.29	5868.18	6300.26	855.214	0.135743	8637.54	8907.25	7595.74	8380.18	692.602	0.0826476	1.37107	0.455305	UNCHANGED	1.33013	0.411569	UNCHANGED	0.914937	-0.128256	UNCHANGED	1.25445	0.32705	UNCHANGED
Sb06g025000.1	1	5.8837	0.195734	uncharacterized	2648.83	2441.11	2413.57	2501.17	128.613	0.0514209	1861.11	2367.76	2122.57	2117.15	253.368	0.119674	3051.53	2276.6	2247.64	2525.26	455.999	0.180576	3150.24	2588	2409.46	2715.9	386.599	0.142347	0.846463	-0.240482	UNCHANGED	1.07549	0.105	UNCHANGED	1.28281	0.359308	UNCHANGED	1.08585	0.118827	UNCHANGED
Sb06g025345.1	1	5.0332	0.0124219	Pectin lyase-like superfamily protein	640.808	442.823	373.292	485.641	138.803	0.285813	216.343	274.364	219.804	236.837	32.5456	0.137418	291.927	171.946	143.988	202.62	78.5952	0.387894	351.686	352.403	260.443	321.511	52.8869	0.164495	0.487679	-1.036	DOWN	1.58676	0.666087	UP	1.35752	0.440972	UNCHANGED	0.662033	-0.595024	DOWN
Sb06g026160.1	1	5.6138	3.32879e-05	1-amino-cyclopropane-1-carboxylate synthase 2	1883.26	1851.7	1354.94	1696.63	296.334	0.17466	561.243	982.648	426.753	656.881	290.026	0.441519	2244.92	1938.1	1733.28	1972.1	257.507	0.130575	312.397	281.228	262.469	285.365	25.2196	0.0883768	0.387167	-1.36897	DOWN	0.144701	-2.78885	DOWN	0.434424	-1.20283	DOWN	0.168195	-2.5718	DOWN
Sb06g027520.1	7	50.3494	7.2049e-08	ascorbate peroxidase 4	17643.7	16003.3	17533.9	17060.3	916.998	0.0537504	5623.84	5698.02	5152.18	5491.35	296.061	0.0539141	22494.4	20978.8	20499.3	21324.2	1041.44	0.0488383	7486.62	6167.45	7942.52	7198.86	921.861	0.128056	0.321879	-1.63541	DOWN	0.337592	-1.56665	DOWN	1.31095	0.390609	UNCHANGED	0.421966	-1.2448	DOWN
Sb06g027780.1	9	59.7503	0.00121181	Ribosomal protein L30/L7 family protein	19606.4	17881.9	18565.4	18684.6	868.405	0.0464771	8786	12234	10989.2	10669.7	1746.06	0.163646	20103	17782.7	15603.8	17829.8	2249.94	0.12619	11361.1	7029.12	6722.05	8370.75	2594.26	0.309919	0.571045	-0.808322	DOWN	0.469481	-1.09086	DOWN	0.784532	-0.350096	UNCHANGED	0.448003	-1.15842	DOWN
Sb06g028140.1	8	49.3795	6.18464e-05	Coproporphyrinogen III oxidase	12001	11402	13153.5	12185.5	890.237	0.0730571	15681.9	16555.4	16881.2	16372.8	620.173	0.0378782	19136.9	17642.3	16610.6	17796.6	1270.19	0.0713729	12440.3	12456.8	12937.3	12611.5	282.326	0.0223864	1.34363	0.42614	UNCHANGED	0.708646	-0.496863	UNCHANGED	0.770268	-0.376567	UNCHANGED	1.03496	0.0495724	UNCHANGED
Sb06g028330.1	8	50.974	1.09277e-10	ribosomal protein S11-beta	0	0	0	0	0	0	140.305	184.027	210.344	178.225	35.3784	0.198504	126.884	158.578	195.621	160.361	34.403	0.214534	251.4	254.414	312.714	272.843	34.5625	0.126675	-	-	Unique CB-180	1.70143	0.766745	UP	1.53089	0.614368	UP	-	-	Unique RB-180
Sb06g028650.1	18	132.531	0.00061859	ribosomal protein 1	10144.6	12038.3	6860.51	9681.16	2619.84	0.270612	5161.86	3802.25	4565.3	4509.8	681.501	0.151115	7519.6	7284.73	6885.83	7230.06	320.401	0.0443151	3785.78	4103.83	3893.04	3927.55	161.808	0.0411983	0.465833	-1.10212	DOWN	0.543225	-0.880377	DOWN	0.870892	-0.199435	UNCHANGED	0.40569	-1.30155	DOWN
Sb06g029000.1	2	11.3962	1.01093e-07	Aldolase-type TIM barrel family protein	53822.8	50062.8	41639.4	48508.3	6238.7	0.128611	19085.8	17701.1	16613.3	17800	1239.24	0.06962	37859.9	37243.9	36543.2	37215.6	658.793	0.017702	13532.1	13153.5	13919.6	13535.1	383.056	0.0283009	0.366948	-1.44635	DOWN	0.363694	-1.4592	DOWN	0.760396	-0.395177	UNCHANGED	0.279026	-1.84153	DOWN
Sb06g029020.1	4	30.3741	0.85152	Glycine cleavage T-protein family	8139.47	8103.85	5886.94	7376.75	1290.34	0.17492	8649.74	8182.72	8240.86	8357.78	254.516	0.0304526	4109.54	9348.15	9052.65	7503.45	2942.92	0.392209	7479.96	7063.35	9128.26	7890.52	1091.96	0.138389	1.13299	0.180133	UNCHANGED	1.05159	0.0725669	UNCHANGED	0.944094	-0.0829982	UNCHANGED	1.06965	0.097135	UNCHANGED
Sb06g029070.1	4	25.5577	0.000208275	Ribosomal L27e protein family	740.684	635.087	790.428	722.067	79.3261	0.10986	554.397	475.029	372.973	467.466	90.9483	0.194556	1382.93	1094.81	934.988	1137.58	227.01	0.199556	1142.58	1162.98	1195.26	1166.94	26.5633	0.0227632	0.6474	-0.62727	DOWN	1.02581	0.0367667	UNCHANGED	2.49631	1.3198	UP	1.61611	0.692526	UP
Sb06g029360.1	10	78.1211	2.9064e-05	ubiquitin 4	8736.24	8435.11	6414.4	7861.92	1262.6	0.160596	3237.48	2413.28	3044.36	2898.37	431.059	0.148725	7163.18	6911.28	7507.32	7193.93	299.206	0.0415915	4131.38	4826.92	4456.03	4471.44	348.026	0.0778331	0.368659	-1.43964	DOWN	0.621558	-0.686039	DOWN	1.54274	0.625499	UP	0.568747	-0.814141	DOWN
Sb06g029490.1	1	6.1769	8.61627e-05	C-terminal cysteine residue is changed to a serine 1	1361.66	1255.68	1041.59	1219.64	163.049	0.133686	1504.18	1333.26	1460.68	1432.71	88.8254	0.0619983	597.528	750.37	758.704	702.201	90.745	0.129229	836.524	846.704	822.921	835.383	11.9327	0.0142841	1.17469	0.232284	UNCHANGED	1.18966	0.250554	UNCHANGED	0.58308	-0.778235	DOWN	0.68494	-0.545951	DOWN
Sb06g029730.1	2	10.6071	3.32899e-06	S-locus lectin protein kinase family protein	44.4924	65.3637	103.138	70.9979	29.7259	0.418686	812.49	1085.44	934.044	943.992	136.748	0.144861	741.616	660.29	588.317	663.408	76.6966	0.11561	999.261	740.24	1126.85	955.451	196.994	0.206179	13.2961	3.73293	UP	1.44022	0.526287	UP	1.01214	0.0174071	UNCHANGED	13.4575	3.75033	UP
Sb06g030100.1	2	10.7168	1.15101e-06	TGACG motif-binding factor 4	986.813	848.594	794.175	876.527	99.3102	0.1133	689.595	597.064	773.139	686.599	88.0759	0.128278	448.501	506.864	476.255	477.207	29.1935	0.0611758	56.0066	108.251	64.2664	76.1747	28.0843	0.368683	0.783318	-0.35233	UNCHANGED	0.159626	-2.64723	DOWN	0.110945	-3.17208	DOWN	0.0869051	-3.52441	DOWN
Sb06g030270.1	3	18.7832	0.000162756	beta-D-xylosidase 4	13840.1	13114.5	10504.8	12486.5	1754.09	0.140479	7759.26	7752.24	7187.4	7566.3	328.157	0.0433709	6951.54	8080.15	9063.12	8031.61	1056.63	0.131559	6066.97	5775.19	5208.43	5683.53	436.551	0.0768099	0.605959	-0.722708	DOWN	0.707646	-0.498901	UNCHANGED	0.751164	-0.412801	UNCHANGED	0.455174	-1.13551	DOWN
Sb06g030800.3	3	32.9268	0.963986	Granulin repeat cysteine protease family protein	26168.6	25724.8	25436.3	25776.6	368.889	0.014311	26349.4	26055.3	23275.9	25226.9	1696.01	0.0672304	27023.3	24288.7	24258.3	25190.1	1587.66	0.0630271	28044.9	24723.1	23589	25452.3	2315.69	0.0909815	0.978674	-0.0310999	UNCHANGED	1.01041	0.0149424	UNCHANGED	1.00894	0.0128371	UNCHANGED	0.987421	-0.0182628	UNCHANGED
Sb06g030880.1	3	16.8547	0.00198671	UDP-glucosyl transferase 89B1	1297.16	1506.95	824.859	1209.65	349.362	0.288811	476.159	498.709	307.587	427.485	104.445	0.244325	1003.67	859.544	1014.41	959.208	86.4788	0.0901564	556.205	672.659	706.629	645.164	78.8913	0.122281	0.353395	-1.50065	DOWN	0.672601	-0.572178	DOWN	1.50921	0.593792	UP	0.533346	-0.906856	DOWN
Sb06g030920.1	19	184.203	1.22969e-11	D-3-phosphoglycerate dehydrogenase	75998.2	75367	71549.6	74304.9	2406.98	0.0323933	235224	237707	232422	235118	2644.26	0.0112465	67606.5	64150.1	66502.3	66086.3	1765.39	0.0267135	135635	141137	139734	138835	2859.03	0.020593	3.16423	1.66185	UP	2.10081	1.07095	UP	0.590492	-0.760011	DOWN	1.86845	0.901843	UP
Sb06g031020.1	1	6.2075	0.0223669	endonuclease 2	3550.02	4124.68	3968.88	3881.2	297.197	0.0765736	3584.33	3823.42	2868.12	3425.29	497.108	0.145129	3178.87	2976.82	2918.68	3024.79	136.571	0.0451505	3090.84	2904.08	2924.57	2973.16	102.429	0.0344512	0.882535	-0.180274	UNCHANGED	0.982932	-0.0248365	UNCHANGED	0.868003	-0.204228	UNCHANGED	0.766043	-0.384503	UNCHANGED
Sb06g031050.1	7	56.4345	0.00301016	6,7-dimethyl-8-ribityllumazine synthase / DMRL synthase / lumazine synthase / riboflavin synthase	1269.13	1317.27	975.641	1187.35	184.917	0.155739	1680.24	1850.08	1755.19	1761.84	85.1158	0.0483108	1162.58	1027.31	1249.52	1146.47	111.975	0.097669	1083.88	1081.51	1271.99	1145.79	109.299	0.095391	1.48384	0.56934	UP	0.999411	-0.000850189	UNCHANGED	0.650341	-0.620732	DOWN	0.965004	-0.0513927	UNCHANGED
Sb06g031240.1	21	141.984	0.000222543	H(+)-ATPase 2	52663.3	65262.7	62532.7	60152.9	6628.24	0.11019	29072.6	32258.2	35284.4	32205.1	3106.24	0.0964519	16414.6	24772.2	26425.7	22537.5	5366.65	0.238121	28521.7	28041.9	27589.5	28051	466.161	0.0166183	0.535387	-0.901347	DOWN	1.24464	0.315729	UNCHANGED	0.871013	-0.199233	UNCHANGED	0.466329	-1.10058	DOWN
Sb06g031360.1	3	16.8327	1.20768e-06	Galactose mutarotase-like superfamily protein	2654.35	2173.66	1959.94	2262.65	355.654	0.157185	290.24	463.888	332.492	362.207	90.5576	0.250016	2301.35	1963.89	2324.44	2196.56	201.83	0.0918845	723.826	608.55	583.432	638.603	74.8667	0.117235	0.160081	-2.64313	DOWN	0.290729	-1.78225	DOWN	1.76309	0.818106	UP	0.282237	-1.82502	DOWN
Sb06g031460.2	5	33.2227	0.0835756	glutamine synthetase 2	4065.85	3472.71	3111.27	3549.94	481.955	0.135764	3104.32	2750.15	1871.09	2575.19	634.958	0.246568	2758.42	4139.75	4741.5	3879.89	1016.76	0.262059	2062.41	2819.11	2490.37	2457.3	379.433	0.154411	0.725416	-0.46312	UNCHANGED	0.633341	-0.658945	UNCHANGED	0.954221	-0.0676048	UNCHANGED	0.692207	-0.530725	DOWN
Sb06g031480.1	1	5.5899	4.52368e-06	BTB-POZ and MATH domain 4	7635.32	5279.28	3427.74	5447.45	2108.83	0.387122	436.801	370.413	378.657	395.29	36.1852	0.091541	4662.1	4297.67	5113.62	4691.13	408.749	0.0871323	523.327	604.304	275.91	467.847	171.082	0.36568	0.0725643	-3.7846	DOWN	0.09973	-3.32583	DOWN	1.18355	0.243125	UNCHANGED	0.0858837	-3.54147	DOWN
Sb06g031590.1	3	19.5204	0.00138021	Alpha-1,4-glucan-protein synthase family protein	1524.66	1489.47	1108.19	1374.1	230.962	0.168082	2419.47	2435.74	2296.07	2383.76	76.3749	0.0320397	1630.41	1926.25	1662.42	1739.69	162.352	0.0933223	2089.17	2180.39	2661.5	2310.35	307.5	0.133096	1.73478	0.79475	UP	1.32802	0.409282	UNCHANGED	0.969206	-0.0451253	UNCHANGED	1.68136	0.749625	UP
Sb06g031700.1	8	47.4038	0.0140409	RP non-ATPase subunit 8A	2821.4	2881.65	5177.94	3627	1343.5	0.370415	5933.63	5051.05	6843.78	5942.82	896.398	0.150837	3030.87	3226.81	3192.42	3150.03	104.618	0.0332118	4383.1	5487.39	5729.68	5200.06	717.805	0.138038	1.6385	0.712372	UP	1.6508	0.723162	UP	0.875015	-0.19262	UNCHANGED	1.43371	0.519752	UP
Sb06g032330.1	2	12.0147	1.1581e-05	60S acidic ribosomal protein family	2849.63	2546.71	1255.23	2217.19	846.738	0.381897	818.21	597.926	499.804	638.647	163.062	0.255324	9369.02	9121.82	10177.9	9556.26	552.401	0.0578051	727.769	534.077	347.986	536.611	189.904	0.353896	0.288044	-1.79564	DOWN	0.0561528	-4.1545	DOWN	0.840231	-0.251142	UNCHANGED	0.242023	-2.04678	DOWN
Sb06g032690.1	8	70.4288	0.00663164	light harvesting complex photosystem II subunit 6	13329.5	18832.2	18478.6	16880.1	3079.97	0.182461	9762.97	8419.79	6427.25	8203.34	1678.36	0.204595	6361.35	8137.93	6184.53	6894.6	1080.37	0.156698	12268.8	7997.16	6494.38	8920.11	2995.79	0.335847	0.485976	-1.04104	DOWN	1.29378	0.371593	UNCHANGED	1.08738	0.12085	UNCHANGED	0.528439	-0.920192	DOWN
Sb06g032750.1	2	10.7591	0.00168909	acyl activating enzyme 5	663.502	639.002	412.645	571.717	138.303	0.241909	669.086	448.548	429.029	515.554	133.32	0.258596	1134.27	1164.99	1304.43	1201.23	90.6822	0.0754913	778.741	883.93	839.192	833.954	52.7897	0.0633005	0.901766	-0.149175	UNCHANGED	0.694251	-0.526471	DOWN	1.61759	0.693843	UP	1.45868	0.544668	UP
Sb06g032810.1	2	11.3443	2.95964e-05	Pentatricopeptide repeat (PPR) superfamily protein	2582.05	3516.22	2646.1	2914.79	521.837	0.179031	261.791	195.513	160.799	206.034	51.3117	0.249044	901.016	2545.41	1754.57	1733.67	822.398	0.474369	183.42	374.028	236.584	264.677	98.3606	0.371624	0.0706859	-3.82243	DOWN	0.152669	-2.71152	DOWN	1.28463	0.361349	UNCHANGED	0.090805	-3.46108	DOWN
Sb06g032850.1	4	21.3715	0.000929005	pyrimidine d	1003.02	458.85	491.113	650.995	305.29	0.46896	1666.81	1862.88	2107.09	1878.93	220.577	0.117395	2257.19	2729.1	1822.93	2269.74	453.218	0.199678	1969.58	2498.51	1737.83	2068.64	389.895	0.188479	2.88624	1.52919	UP	0.911399	-0.133846	UNCHANGED	1.10097	0.13877	UNCHANGED	3.17766	1.66796	UP
Sb06g032940.1	11	83.9621	0.000900355	Pyruvate kinase family protein	8792.85	8395.51	6875.19	8021.18	1012.15	0.126185	16257.4	16466.9	15401.5	16041.9	564.448	0.0351858	8493.56	6745.76	7429.9	7556.41	880.743	0.116556	13062.2	14014	8868.37	11981.5	2737.75	0.228498	1.99994	0.99996	UP	1.58561	0.665039	UP	0.746888	-0.421035	UNCHANGED	1.49374	0.578925	UP
Sb06g033030.1	9	56.8088	6.61111e-05	protochlorophyllide oxidoreductase A	85975.6	80211.9	73338.6	79842	6326.62	0.0792392	76051.8	75757.1	73499.1	75102.7	1396.53	0.0185949	64643.1	66949.7	66999.3	66197.4	1346.25	0.0203368	58553.6	56386.6	57105.6	57348.6	1103.79	0.019247	0.940641	-0.0882845	UNCHANGED	0.866327	-0.207016	UNCHANGED	0.763602	-0.389106	UNCHANGED	0.718275	-0.477391	UNCHANGED
Sb06g033080.1	7	53.0894	0.0358797	Aluminium induced protein with YGL and LRDR motifs	18343.6	19398.9	16337.4	18026.6	1555.16	0.0862705	19952	18484.8	19146.7	19194.5	734.787	0.0382811	23501.3	22049.5	21788.2	22446.3	922.871	0.0411145	23427.9	18713.8	23547.9	21896.6	2756.97	0.125909	1.06479	0.090564	UNCHANGED	0.975506	-0.0357769	UNCHANGED	1.14077	0.190012	UNCHANGED	1.21468	0.280576	UNCHANGED
Sb06g033360.1	2	17.0534	2.50097e-05	Cleavage/polyadenylation specificity factor, 25kDa subunit	790.373	1108.09	384.875	761.112	362.494	0.476268	592.786	539.498	454.125	528.803	69.9464	0.132273	54.658	46.4477	39.4083	46.838	7.63235	0.162952	457.876	285.051	460.037	400.988	100.41	0.250406	0.694777	-0.525378	DOWN	8.56116	3.09781	UP	0.758293	-0.399173	UNCHANGED	0.526845	-0.924551	DOWN
Sb06g033410.1	4	29.3907	0.00101635	AMP-dependent synthetase and ligase family protein	9505.96	11250.6	6553.27	9103.26	2374.39	0.260829	5785.95	5381.29	6528.55	5898.6	581.869	0.0986453	5355.96	4294.41	4086.14	4578.84	681.017	0.148731	3806.06	3483.56	2826.52	3372.05	499.196	0.14804	0.647965	-0.626012	DOWN	0.736442	-0.441357	UNCHANGED	0.571669	-0.806747	DOWN	0.370422	-1.43276	DOWN
Sb06g033720.1	4	22.9834	0.000206724	isopropylmalate dehydrogenase 2	7139.56	7168.8	6026.41	6778.26	651.284	0.0960843	3688.69	3704.98	3784.94	3726.2	51.5118	0.0138242	3800.85	4742.13	5352.77	4631.91	781.808	0.168787	3503.68	3574.07	3668.25	3582	82.573	0.0230522	0.549729	-0.863207	DOWN	0.773331	-0.370842	UNCHANGED	0.9613	-0.0569407	UNCHANGED	0.528455	-0.920148	DOWN
Sb06g033780.1	2	19.9408	0.0708269	pyrophosphorylase 3	3013.78	2365.12	3349.23	2909.38	500.293	0.171959	1831.48	2103.89	1978.36	1971.24	136.345	0.0691671	2807.65	3251.06	3546.63	3201.78	371.946	0.116169	3725.33	3483.49	2024.4	3077.74	920.196	0.298984	0.677548	-0.561605	UNCHANGED	0.961259	-0.0570036	UNCHANGED	1.56132	0.642767	UNCHANGED	1.05787	0.0811614	UNCHANGED
Sb06g033840.1	2	30.3195	5.83039e-05	Peroxidase superfamily protein	26374.2	21324.2	24321.7	24006.7	2539.69	0.105791	19496.1	19545.6	17103.9	18715.2	1395.69	0.0745752	53279.2	45279	49975.6	49511.3	4020.26	0.081199	18687.3	20330.4	13075.7	17364.4	3803.97	0.219067	0.779583	-0.359226	UNCHANGED	0.350717	-1.51162	DOWN	0.927825	-0.108075	UNCHANGED	0.723317	-0.467301	UNCHANGED
Sb06g033850.1	4	28.5776	3.55551e-06	Peroxidase superfamily protein	26322	26845.2	22229	25132.1	2527.68	0.100576	22452.3	20325.2	20991.1	21256.2	1088	0.0511849	53084.4	49951.1	49579.7	50871.7	1925.22	0.0378445	23817.3	20264.4	24827.5	22969.7	2396.73	0.104343	0.845781	-0.241644	UNCHANGED	0.451522	-1.14713	DOWN	1.08061	0.111848	UNCHANGED	0.913961	-0.129796	UNCHANGED
Sb06g033990.1	2	11.2282	7.6113e-06	SNF1-related protein kinase 2.10	208.862	113.253	281.277	201.131	84.2787	0.419024	897.502	973.83	1048.18	973.17	75.3409	0.077418	2373.84	2284.66	2391.47	2349.99	57.2589	0.0243656	1201.34	1134.71	1325.47	1220.51	96.8127	0.0793219	4.83849	2.27456	UP	0.519367	-0.945174	DOWN	1.25415	0.326714	UNCHANGED	6.06821	2.60127	UP
Sb0702s002010.1	3	18.1642	2.37824e-06	S phase kinase-associated protein 1	3375.24	3346.96	3740.53	3487.58	219.519	0.062943	1292.28	1242.16	1715.33	1416.59	259.925	0.183486	3865.05	3579.85	3545.18	3663.36	175.529	0.0479147	1352.32	1105.59	1087.47	1181.79	147.956	0.125196	0.406182	-1.2998	DOWN	0.322598	-1.63219	DOWN	0.834252	-0.261445	UNCHANGED	0.338858	-1.56125	DOWN
Sb07g000980.1	10	78.3371	1.69978e-05	adenosine monophosphate kinase	104098	108490	78012.5	96866.8	16475.3	0.170082	47615.8	48396.9	47911.2	47974.6	394.407	0.00822117	104265	92454.8	101367	99362.3	6154.99	0.0619449	52893.4	49894.6	52025.3	51604.4	1543.05	0.0299015	0.495264	-1.01373	DOWN	0.519356	-0.945205	DOWN	1.07566	0.105223	UNCHANGED	0.532736	-0.908508	DOWN
Sb07g001140.1	1	5.2081	2.66106e-05	Beta-glucosidase, GBA2 type family protein	4232.52	5245.97	3777.46	4418.65	751.744	0.17013	13034.1	13854.1	12165.1	13017.8	844.613	0.0648815	2608.01	2330.88	2573.95	2504.28	151.133	0.0603499	6463.78	3740.45	6219.14	5474.46	1506.67	0.275218	2.9461	1.55881	UP	2.18604	1.12832	UP	0.420537	-1.2497	DOWN	1.23894	0.309112	UNCHANGED
Sb07g001230.1	7	62.4694	1.87135e-08	ribosome recycling factor, chloroplast precursor	33951.5	36074.5	42429.7	37485.2	4411.63	0.11769	12600.8	12479	13165.4	12748.4	366.245	0.0287286	19321.6	16904.8	17758.7	17995	1225.63	0.0681097	7027.57	6970.36	7489.49	7162.47	284.644	0.0397411	0.340092	-1.556	DOWN	0.398026	-1.32907	DOWN	0.561832	-0.831788	DOWN	0.191075	-2.38779	DOWN
Sb07g001260.2	1	6.4517	0.213398	uncharacterized	5266.19	4480.38	3507.07	4417.88	881.219	0.199467	3257.74	3741.42	3581.43	3526.86	246.418	0.0698689	3633.03	3807	3969.56	3803.2	168.293	0.0442505	2950.29	3398.26	4040.27	3462.94	547.86	0.158207	0.798316	-0.324968	UNCHANGED	0.910533	-0.135217	UNCHANGED	0.981874	-0.0263897	UNCHANGED	0.783846	-0.351358	UNCHANGED
Sb07g001320.1	22	221.855	3.0655e-07	pfkB-like carbohydrate kinase family protein	215452	211310	184772	203845	16646.7	0.0816636	151140	151522	154674	152445	1939.51	0.0127226	158481	153296	150740	154172	3944.01	0.0255818	96132.7	90954.1	95941.1	94342.6	2936.11	0.0311217	0.74785	-0.419179	UNCHANGED	0.61193	-0.708561	DOWN	0.618862	-0.692311	DOWN	0.462816	-1.11149	DOWN
Sb07g001500.1	3	22.1682	3.55557e-05	D-arabinono-1,4-lactone oxidase family protein	920.736	663.619	943.698	842.684	155.5	0.184529	2313.27	2181.49	2382.3	2292.35	102.029	0.0445087	642.068	966.15	1027.02	878.412	206.93	0.235573	2380.74	2552.72	2639.26	2524.24	131.592	0.0521314	2.7203	1.44376	UP	2.87364	1.52288	UP	1.10116	0.139022	UNCHANGED	2.99548	1.58279	UP
Sb07g001570.1	2	15.5401	6.53503e-05	60S acidic ribosomal protein family	18950.5	17183.1	13907.8	16680.4	2558.65	0.153392	10984.9	11304	8775.52	10354.8	1377	0.132982	12157.8	11327	12308.8	11931.2	528.656	0.0443087	7126.05	6150.9	6111.8	6462.92	574.621	0.0889105	0.620777	-0.687853	DOWN	0.541682	-0.884482	DOWN	0.624145	-0.680047	DOWN	0.387455	-1.3679	DOWN
Sb07g001670.1	5	35.1309	2.34511e-07	ribosomal protein S13A	19143.1	16016.3	16637.6	17265.7	1655.31	0.0958728	8620.18	8771.13	9222.58	8871.3	313.443	0.0353323	17347.7	15696.2	15243.7	16095.9	1107.5	0.0688063	7024.1	7075.37	6580.23	6893.23	272.279	0.0394995	0.513811	-0.96069	DOWN	0.428261	-1.22344	DOWN	0.777026	-0.363965	UNCHANGED	0.399245	-1.32466	DOWN
Sb07g001680.1	5	32.2011	2.86764e-06	Calcium-binding EF-hand family protein	7289.56	6951.44	6897	7046	212.674	0.0301837	5159.23	5475.96	4683.31	5106.17	398.981	0.078137	5969.93	5649.2	5060.55	5559.89	461.224	0.0829556	3055.73	3263.56	3350.74	3223.34	151.558	0.0470188	0.72469	-0.464563	UNCHANGED	0.579749	-0.786499	DOWN	0.631265	-0.663683	DOWN	0.457471	-1.12825	DOWN
Sb07g001980.1	3	16.7383	0.142506	eukaryotic translation initiation factor 3G1	6152.67	8480	5499.6	6710.76	1566.62	0.233449	5668.37	5179.4	4408.12	5085.3	635.374	0.124943	3992.96	6193.25	5219.81	5135.34	1102.58	0.214704	4070.51	4415.55	5116.89	4534.32	533.202	0.117592	0.757783	-0.400143	UNCHANGED	0.882963	-0.179575	UNCHANGED	0.891653	-0.165446	UNCHANGED	0.675679	-0.56559	DOWN
Sb07g002070.1	3	18.0151	0.00871526	succinate dehydrogenase 2-2	940.672	2199.66	1085.43	1408.59	688.902	0.489073	1788.86	1966.21	1876.66	1877.24	88.6786	0.0472388	1807.65	1641.05	1440.16	1629.62	184.011	0.112916	3111.88	3098.17	3619.87	3276.64	297.323	0.0907402	1.33271	0.414367	UNCHANGED	2.01068	1.00768	UP	1.74545	0.803603	UP	2.32619	1.21797	UP
Sb07g002090.1	3	17.8956	9.17182e-05	MA3 domain-containing protein	3044.63	2754.1	2780.59	2859.78	160.641	0.0561724	3270.97	3822.28	4138.77	3744.01	439.164	0.117298	4760.52	4861.5	4826.1	4816.04	51.2355	0.0106385	4172.49	4563.63	4621.63	4452.58	244.294	0.0548656	1.3092	0.388681	UNCHANGED	0.924531	-0.113206	UNCHANGED	1.18926	0.250059	UNCHANGED	1.55697	0.638741	UP
Sb07g002220.2	27	318.516	0.0120431	glyceraldehyde-3-phosphate dehydrogenase C subunit 1	138228	126887	102271	122462	18382.3	0.150106	115339	112593	110496	112809	2428.72	0.0215295	122556	109137	119705	117133	7069.92	0.0603583	94216.3	88740.1	88532.2	90496.2	3223.41	0.0356192	0.921178	-0.118448	UNCHANGED	0.772597	-0.372212	UNCHANGED	0.802206	-0.317955	UNCHANGED	0.738975	-0.436403	UNCHANGED
Sb07g002560.1	12	96.3659	0.00389782	Ribosomal protein L10 family protein	80936.9	72827.1	74290.5	76018.1	4322.12	0.0568565	86916.6	86786.9	85273.3	86325.6	913.613	0.0105833	80313.8	81811.2	83287.1	81804	1486.69	0.0181738	74726.5	78669	75402.9	76266.1	2108.27	0.0276435	1.13559	0.183445	UNCHANGED	0.932303	-0.10113	UNCHANGED	0.883471	-0.178746	UNCHANGED	1.00326	0.00469869	UNCHANGED
Sb07g003280.1	7	41.1933	0.000110105	monodehydroascorbate reductase 6	1180.19	1660.13	1292.93	1377.75	250.962	0.182153	3130.97	2512.77	3018.11	2887.28	329.211	0.114021	1700.13	1802.77	1854.89	1785.93	78.7409	0.0440895	3875.8	3441.84	2855.65	3391.09	511.963	0.150973	2.09565	1.0674	UP	1.89878	0.925075	UP	1.17449	0.232039	UNCHANGED	2.46132	1.29943	UP
Sb07g003600.1	5	27.8199	0.00698319	Aldolase superfamily protein	2031.07	1323.93	997.942	1450.98	528.155	0.363998	534.576	735.2	560.237	610.004	109.179	0.178981	973.049	965.951	1033.58	990.861	37.1686	0.0375114	802.347	692.112	521.78	672.08	141.352	0.21032	0.420408	-1.25014	DOWN	0.678278	-0.560051	DOWN	1.10176	0.139813	UNCHANGED	0.46319	-1.11033	DOWN
Sb07g003860.1	6	35.3205	8.92663e-06	O-methyltransferase 1	5746.79	5555.03	5054.43	5452.09	357.475	0.0655667	6372.69	7216.44	6684.31	6757.82	426.649	0.0631342	13359.9	12464.6	11929.8	12584.7	722.564	0.0574158	9010.72	8610.68	10964.9	9528.76	1259.68	0.132198	1.23949	0.309748	UNCHANGED	0.757167	-0.401317	UNCHANGED	1.41003	0.495731	UNCHANGED	1.74773	0.805479	UP
Sb07g004240.1	2	11.5611	4.12812e-08	rubredoxin family protein	6239.26	6535.91	5420.09	6065.09	577.942	0.09529	1220.91	1094.63	1057.52	1124.35	85.6532	0.0761801	8040.29	6449.67	6487.83	6992.59	907.533	0.129785	1708.49	1606.29	1359.14	1557.97	179.612	0.115286	0.185381	-2.43143	DOWN	0.222803	-2.16616	DOWN	1.38566	0.470576	UNCHANGED	0.256876	-1.96086	DOWN
Sb07g004290.1	13	103.692	0.0352709	Ribosomal protein S3 family protein	41598.8	39767.5	37706.6	39691	1947.23	0.0490599	42682.4	41566.8	40906.7	41718.6	897.537	0.0215141	37787.5	38668.9	38479.4	38311.9	463.942	0.0121096	33637.4	33695.2	39525.3	35619.3	3382.77	0.0949702	1.05109	0.0718805	UNCHANGED	0.929718	-0.105134	UNCHANGED	0.853799	-0.228032	UNCHANGED	0.897416	-0.156151	UNCHANGED
Sb07g005390.1	28	233.064	0.000159129	aconitase 3	31838.8	29653.5	29173.1	30221.8	1420.79	0.047012	40391.4	43493.8	39087.7	40991	2263.39	0.0552169	36457.5	37491.8	35379.1	36442.8	1056.42	0.0289886	44664.2	41194.6	48645.4	44834.7	3728.36	0.0831579	1.35634	0.439717	UNCHANGED	1.23028	0.298984	UNCHANGED	1.09377	0.129311	UNCHANGED	1.48352	0.569028	UP
Sb07g005410.1	5	32.8627	1.02813e-06	uncharacterized	23700.6	20206.7	22524.2	22143.8	1777.72	0.0802806	5950.87	6063.58	5981.73	5998.73	58.241	0.00970889	3786.53	3970.33	4231.94	3996.27	223.834	0.0560107	2911.22	2518.75	1586.66	2338.88	680.355	0.290889	0.270898	-1.88418	DOWN	0.585265	-0.772837	DOWN	0.389896	-1.35884	DOWN	0.105622	-3.24302	DOWN
Sb07g005420.1	15	107.349	1.74127e-07	polyphenol oxidase, putative, expressed	31350.5	33456.5	31603.5	32136.8	1149.85	0.0357799	14884.7	16140.8	14148.7	15058.1	1007.32	0.0668955	21321.6	22791.2	22414.5	22175.8	763.322	0.0344214	11831.4	10614.6	9675.73	10707.2	1080.81	0.100942	0.468561	-1.09369	DOWN	0.482834	-1.0504	DOWN	0.711064	-0.491949	UNCHANGED	0.333177	-1.58564	DOWN
Sb07g005430.1	7	52.1623	0.569399	polyphenol oxidase, putative, expressed	1855.68	893.756	2137.75	1629.06	652.222	0.400367	1954.92	1658.28	1627.53	1746.91	180.798	0.103496	1328.63	1200.02	1328.21	1285.62	74.133	0.0576633	1757.84	1772	1264.84	1598.23	288.805	0.180703	1.07234	0.100769	UNCHANGED	1.24316	0.314009	UNCHANGED	0.914886	-0.128336	UNCHANGED	0.981073	-0.027567	UNCHANGED
Sb07g005460.2	9	75.7526	6.7771e-06	glyoxalase I homolog	96726.5	91699.8	83522.9	90649.8	6664.13	0.0735152	97699.5	98099.4	89149.9	94982.9	5055.51	0.0532255	79734.4	71447.1	71679	74286.9	4719.14	0.0635259	54995.3	53029.8	51946.1	53323.8	1545.7	0.0289871	1.0478	0.0673648	UNCHANGED	0.717809	-0.478329	UNCHANGED	0.561404	-0.83289	DOWN	0.588239	-0.765525	DOWN
Sb07g005700.1	6	43.9405	0.043048	GTP binding	9701.23	10501.9	8832.28	9678.48	835.055	0.0862795	11469.6	12070.9	11082.7	11541.1	497.964	0.0431472	11073.4	11547.8	11378.7	11333.3	240.466	0.0212176	9549.4	7081.4	10117.5	8916.12	1614.1	0.181032	1.19245	0.253923	UNCHANGED	0.786718	-0.346082	UNCHANGED	0.772557	-0.372288	UNCHANGED	0.921231	-0.118365	UNCHANGED
Sb07g006005.1	1	5.7816	0.000325388	K+ uptake permease 10	42052.6	41869.6	35543.3	39821.8	3706.46	0.0930761	20504.4	24343	22373.5	22407	1919.54	0.085667	35911.7	32293.7	37309	35171.5	2588.29	0.0735907	34800.7	33571.2	28505	32292.3	3337.02	0.103338	0.56268	-0.829612	DOWN	0.918138	-0.123217	UNCHANGED	1.44117	0.527242	UP	0.810919	-0.30237	UNCHANGED
Sb07g006120.1	3	17.3921	0.59785	regulatory particle non-ATPase 12A	3598.07	3441.77	2850.86	3296.9	394.103	0.119538	2754.06	4077.92	1698.58	2843.52	1192.19	0.419266	3244.44	2787.26	3275.35	3102.35	273.316	0.0880995	1790.41	3282.26	2563.25	2545.31	746.083	0.293121	0.862482	-0.213433	UNCHANGED	0.820445	-0.285522	UNCHANGED	0.895126	-0.159838	UNCHANGED	0.77203	-0.37327	UNCHANGED
Sb07g006290.1	2	11.6708	0.000445267	Uncharacterised protein family (UPF0041)	8961.35	10738	6611.59	8770.31	2069.82	0.236003	3700.89	2340.73	2292.84	2778.15	799.471	0.28777	6261.21	6671.71	4558.86	5830.59	1120.32	0.192145	1807.28	2463.79	2857	2376.02	530.336	0.223203	0.316768	-1.6585	DOWN	0.40751	-1.29509	DOWN	0.855252	-0.225579	UNCHANGED	0.270917	-1.88408	DOWN
Sb07g006390.1	4	25.0229	0.000779043	Thioesterase superfamily protein	10035.5	9364.92	7331.09	8910.51	1408.31	0.158051	5245.16	5252.58	5235.86	5244.53	8.38001	0.00159786	7698.07	7433.13	7550.89	7560.7	132.738	0.0175563	5974.45	5277.64	4429.17	5227.09	773.878	0.148051	0.588578	-0.764694	DOWN	0.69135	-0.532512	DOWN	0.996674	-0.00480695	UNCHANGED	0.58662	-0.769501	DOWN
Sb07g006970.2	8	52.9753	0.000191605	Ribosomal protein L30/L7 family protein	1431.67	1219.36	1389.56	1346.86	112.414	0.0834632	438.88	390.427	593.774	474.36	106.215	0.223912	2640.33	2180.59	2150.59	2323.84	274.503	0.118125	420.441	841.294	881.862	714.532	255.497	0.357572	0.352196	-1.50555	DOWN	0.307479	-1.70144	DOWN	1.50631	0.591016	UP	0.530516	-0.914532	DOWN
Sb07g010450.1	7	55.2302	2.55259e-08	Peroxidase superfamily protein	18702.4	16612.8	19516.4	18277.2	1497.79	0.0819485	5600.47	5534.69	5810.24	5648.47	143.909	0.0254775	24942.9	21556.5	21709.2	22736.2	1912.6	0.0841212	8835.91	7909.86	7674.8	8140.19	613.87	0.0754123	0.309044	-1.69411	DOWN	0.358028	-1.48186	DOWN	1.44113	0.527204	UP	0.445374	-1.16691	DOWN
Sb07g012320.1	16	113.03	0.021678	ADP glucose pyrophosphorylase 1	10770.7	14486.5	10963.7	12073.6	2091.83	0.173256	10693.3	9998.06	11231.8	10641.1	618.548	0.0581284	11743.2	11350.8	11587.6	11560.5	197.573	0.0170903	8719.64	8767.68	9530	9005.77	454.63	0.0504821	0.881346	-0.182219	UNCHANGED	0.779009	-0.360287	UNCHANGED	0.846322	-0.240721	UNCHANGED	0.745903	-0.42294	UNCHANGED
Sb07g014960.1	21	166.082	0.000103675	phosphoenolpyruvate carboxylase 1	5022.07	3936.36	4298.96	4419.13	552.739	0.125079	2907.08	2692.43	2489.72	2696.41	208.709	0.0774024	2887.51	3049.83	2825.48	2920.94	115.849	0.0396617	2614.82	2548.17	2663.61	2608.86	57.9489	0.0222123	0.610168	-0.712722	DOWN	0.893158	-0.163012	UNCHANGED	0.967532	-0.0476185	UNCHANGED	0.590357	-0.76034	DOWN
Sb07g016760.1	3	18.2236	0.00220026	NAD(P)-binding Rossmann-fold superfamily protein	542.143	903.111	1085.05	843.433	276.327	0.327622	563.938	1061.82	824.069	816.607	249.023	0.304948	164.804	281.842	163.871	203.506	67.8426	0.33337	526.849	790.125	1108.14	808.37	291.074	0.360075	0.968195	-0.0466311	UNCHANGED	3.97222	1.98995	UP	0.989913	-0.0146262	UNCHANGED	0.958429	-0.0612573	UNCHANGED
Sb07g017190.3	2	12.1414	5.86497e-05	Co-chaperone GrpE family protein	6814.5	5716.43	8636.82	7055.92	1475.08	0.209056	13409.8	13522.9	14735.9	13889.5	735.112	0.0529256	15394.6	14833.1	14270.4	14832.7	562.061	0.0378933	15762.7	16072	18125.8	16653.5	1284.37	0.077123	1.9685	0.977093	UP	1.12276	0.167043	UNCHANGED	1.199	0.261827	UNCHANGED	2.36022	1.23892	UP
Sb07g019320.1	10	65.2746	7.34282e-08	cyclophilin 38	33060.1	30649.2	28479.2	30729.5	2291.52	0.0745708	12635.1	11623	11710.7	11989.6	560.707	0.0467661	28753.7	28745	28295.2	28598	262.216	0.00916903	12382.8	14001.5	11821.9	12735.4	1131.78	0.0888688	0.390166	-1.35784	DOWN	0.445326	-1.16707	DOWN	1.06221	0.0870629	UNCHANGED	0.414436	-1.27078	DOWN
Sb07g019760.1	4	23.3418	0.0895083	SPFH/Band 7/PHB domain-containing membrane-associated protein family	2629.35	2726.39	2658.42	2671.39	49.8017	0.0186426	3621.92	3811.89	2116.56	3183.45	928.832	0.291769	3381.69	2862.81	2966.24	3070.24	274.629	0.0894486	3996.76	3793.46	4433.67	4074.63	327.131	0.0802848	1.19169	0.253005	UNCHANGED	1.32713	0.408315	UNCHANGED	1.27994	0.356075	UNCHANGED	1.52529	0.60908	UP
Sb07g020650.1	12	77.5137	0.00344435	aldehyde dehydrogenase 10A8	26800.8	25402.8	23395.4	25199.7	1711.74	0.0679272	22538	22438.8	17419.4	20798.7	2926.99	0.140729	20219.3	19041.5	19907.3	19722.7	610.185	0.0309382	17122.6	16247.2	17625.2	16998.3	697.342	0.0410241	0.825358	-0.276909	UNCHANGED	0.861865	-0.214466	UNCHANGED	0.817277	-0.291103	UNCHANGED	0.674546	-0.568012	DOWN
Sb07g021070.1	5	27.6303	0.0520791	2-oxoacid dehydrogenases acyltransferase family protein	1025.14	1770.99	1615.07	1470.4	393.408	0.267551	2920.17	1924.36	2622.47	2489	511.145	0.205362	1148.68	1498.65	967.032	1204.79	270.214	0.224283	1833.04	1134.93	2095.14	1687.71	496.331	0.294086	1.69273	0.759355	UNCHANGED	1.40083	0.486284	UNCHANGED	0.678066	-0.560502	UNCHANGED	1.14779	0.198853	UNCHANGED
Sb07g021080.1	3	24.6969	0.00743141	uncharacterized	3844.58	3698.69	2178.29	3240.52	922.807	0.284771	1441.28	1310.32	1528.07	1426.56	109.621	0.0768429	2999.48	2760.62	3518.44	3092.85	387.443	0.125271	1851.59	831.8	1637.2	1440.2	537.682	0.373339	0.440224	-1.18369	DOWN	0.465654	-1.10267	DOWN	1.00956	0.0137318	UNCHANGED	0.444434	-1.16996	DOWN
Sb07g021260.1	6	60.6654	1.9222e-08	light-harvesting chlorophyll-protein complex I subunit A4	70577.1	64947.1	71908.8	69144.3	3695.35	0.053444	25891	27532.2	27072.6	26831.9	846.634	0.0315532	46699.3	43314.3	43268.9	44427.5	1967.54	0.0442866	32747.3	33815.1	31380	32647.5	1220.59	0.037387	0.388057	-1.36566	DOWN	0.734849	-0.444481	UNCHANGED	1.21674	0.28302	UNCHANGED	0.472164	-1.08264	DOWN
Sb07g021320.2	8	85.8445	0.000387237	malate dehydrogenase	31900	31638.5	22555.1	28697.9	5321.4	0.185429	40708.3	39800.9	35329.8	38613	2879.33	0.0745689	16717.8	16807	20841.7	18122.2	2355.6	0.129984	22522	21502.5	20127.8	21384.1	1201.49	0.0561863	1.3455	0.428144	UNCHANGED	1.18	0.238783	UNCHANGED	0.553805	-0.852549	DOWN	0.745146	-0.424405	UNCHANGED
Sb07g021410.1	6	48.3298	4.69662e-06	Ribosomal protein L34e superfamily protein	30313	27310.2	28644.5	28755.9	1504.53	0.0523206	19072.2	18925.8	17059.4	18352.4	1122.24	0.0611492	33718.6	28289.4	29342	30450	2879.25	0.0945566	17030.1	16779.5	15854.9	16554.8	618.949	0.0373878	0.638215	-0.647886	DOWN	0.543673	-0.879189	DOWN	0.902051	-0.148719	UNCHANGED	0.575702	-0.796605	DOWN
Sb07g021630.1	8	46.6445	0.0142093	aldehyde dehydrogenase 11A3	13201.7	12551	9064.32	11605.7	2224.8	0.191699	8300.21	8691.56	6973.51	7988.42	900.462	0.112721	10938.4	9943.05	9398.6	10093.3	780.798	0.0773578	6489.87	8446.26	6882.59	7272.9	1034.95	0.142303	0.688321	-0.538847	DOWN	0.720565	-0.472799	UNCHANGED	0.91043	-0.135379	UNCHANGED	0.626668	-0.674227	DOWN
Sb07g021740.1	5	27.2226	4.71612e-07	PIF1 helicase	14256	12281.9	10427.6	12321.9	1914.48	0.155373	5187.25	4894.23	4397.29	4826.26	399.344	0.0827439	12186.1	11578.7	12069.7	11944.8	322.374	0.0269885	2930.99	2155.93	2302.24	2463.05	411.792	0.167188	0.391683	-1.35224	DOWN	0.206202	-2.27787	DOWN	0.510344	-0.970457	DOWN	0.199893	-2.3227	DOWN
Sb07g022290.1	1	6.3969	0.00674527	uncharacterized	1144.7	924.781	1204.94	1091.47	147.466	0.135108	818.049	1030.87	898.898	915.937	107.427	0.117286	1744.8	1588.66	1169.52	1500.99	297.494	0.198198	1534.75	1613.93	1382.79	1510.49	117.465	0.0777659	0.839177	-0.252953	UNCHANGED	1.00633	0.00910092	UNCHANGED	1.64912	0.721698	UP	1.38391	0.468745	UNCHANGED
Sb07g022860.1	4	31.8837	0.0157231	alpha carbonic anhydrase 7	16008.6	13218.6	21055.5	16760.9	3972.25	0.236996	12060.6	11489.8	12373.3	11974.6	447.993	0.037412	19308	16991.3	18511	18270.1	1177	0.0644221	15859.8	16563.9	15899.6	16107.8	395.496	0.0245531	0.714436	-0.485123	UNCHANGED	0.881648	-0.181725	UNCHANGED	1.34517	0.427783	UNCHANGED	0.961035	-0.0573393	UNCHANGED
Sb07g022870.1	4	24.5824	0.00203192	alpha carbonic anhydrase 7	4468.17	3978.38	6590.62	5012.39	1388.55	0.277024	4773.3	5129.19	5519.34	5140.61	373.148	0.0725883	10423.2	8898.1	9228.18	9516.49	802.377	0.0843144	5195.43	5652.83	6051.6	5633.29	428.421	0.0760516	1.02558	0.0364416	UNCHANGED	0.59195	-0.756452	DOWN	1.09584	0.132038	UNCHANGED	1.12387	0.168479	UNCHANGED
Sb07g023320.1	3	19.3124	6.88288e-05	ATP synthase D chain, mitochondrial	6740.02	7767.7	6856.35	7121.36	562.765	0.0790249	5426.28	5458.06	5170.28	5351.54	157.78	0.0294831	5683.72	5212.75	5267.05	5387.84	257.672	0.0478247	4954.4	4767.88	4670.09	4797.46	144.446	0.0301089	0.751477	-0.412198	UNCHANGED	0.890423	-0.167437	UNCHANGED	0.896463	-0.157684	UNCHANGED	0.673672	-0.569883	DOWN
Sb07g023850.1	11	65.6969	0.00033797	Peptidase M1 family protein	19839.9	19433.3	17848.2	19040.5	1052.32	0.0552678	14190.9	13017.2	13687.6	13631.9	588.83	0.0431951	15844.9	15296.8	15573.9	15571.9	274.012	0.0175966	14094.1	14374.5	12099.5	13522.7	1240.47	0.0917322	0.715943	-0.482084	UNCHANGED	0.868407	-0.203556	UNCHANGED	0.991993	-0.0115977	UNCHANGED	0.710211	-0.493681	UNCHANGED
Sb07g023910.1	8	70.4485	5.23471e-07	lactate/malate dehydrogenase family protein	15713.8	14385.9	11811.5	13970.4	1984.07	0.14202	3141.83	3875.2	3861.53	3626.19	419.52	0.115692	12247.3	11140.6	13122	12169.9	992.938	0.0815894	4221.49	4700.2	4656.42	4526.04	264.653	0.0584735	0.259562	-1.94585	DOWN	0.371903	-1.427	DOWN	1.24815	0.319794	UNCHANGED	0.323973	-1.62605	DOWN
Sb07g023950.1	5	59.5256	7.80353e-05	copper/zinc superoxide dismutase 2	63391.3	64342.9	34930.7	54221.6	16713.2	0.308239	12024.7	10259.7	10225.5	10836.7	1029.03	0.0949585	33619.6	25359.5	22088.4	27022.5	5942.74	0.219918	13797.5	12716.6	10248.3	12254.1	1819.24	0.148459	0.199858	-2.32295	DOWN	0.453479	-1.14089	DOWN	1.1308	0.177349	UNCHANGED	0.226001	-2.1456	DOWN
Sb07g024070.1	9	59.5948	0.180305	dehydratase family	7386.28	7044.02	5606.59	6678.96	944.335	0.141389	7438.29	4744.37	4628.78	5603.81	1589.76	0.283692	5456.66	5243.86	5834.25	5511.59	299.007	0.0542505	3954.13	5195.33	4977.14	4708.87	662.662	0.140726	0.839024	-0.253215	UNCHANGED	0.854358	-0.227088	UNCHANGED	0.840297	-0.251028	UNCHANGED	0.70503	-0.504243	DOWN
Sb07g024210.1	9	69.6992	0.000222192	Ribosomal protein L1p/L10e family	32211.4	25644.8	41826.8	33227.7	8138.71	0.244938	13942.7	16117.9	17005.3	15688.7	1575.76	0.100439	25949.2	23892.8	24904	24915.3	1028.23	0.0412689	13552.8	14617.5	14805.2	14325.2	675.423	0.0471494	0.472156	-1.08266	DOWN	0.574954	-0.798481	DOWN	0.913091	-0.13117	UNCHANGED	0.431122	-1.21383	DOWN
Sb07g024320.1	11	80.1205	0.154171	monodehydroascorbate reductase 1	5271.16	5277.69	3023.75	4524.2	1299.43	0.287218	6770.06	6084.42	5409.26	6087.91	680.405	0.111763	6527.7	5580.4	6060.52	6056.21	473.666	0.0782117	6952.84	5355.31	6121.96	6143.37	798.979	0.130056	1.34563	0.428284	UNCHANGED	1.01439	0.0206156	UNCHANGED	1.00911	0.0130827	UNCHANGED	1.35789	0.441367	UNCHANGED
Sb07g024400.1	4	25.939	1.37062e-06	31-kDa RNA binding protein	24609.9	24806	20010.4	23142.1	2713.9	0.117271	9160.03	9467.73	7865.89	8831.22	850.036	0.0962536	11901.2	11946.4	13338.7	12395.4	817.187	0.0659266	6980.21	6322.23	7364.55	6889	527.115	0.0765155	0.381608	-1.38984	DOWN	0.55577	-0.84744	DOWN	0.780074	-0.358318	UNCHANGED	0.297682	-1.74815	DOWN
Sb07g024800.1	9	54.297	0.000104136	PAM domain (PCI/PINT associated module) protein	1724.27	1995.78	2206.29	1975.45	241.65	0.122327	1334.81	1214.11	1208.43	1252.45	71.3838	0.0569954	329.292	615.278	545.356	496.642	149.087	0.300189	699.808	874.943	869.836	814.862	99.6725	0.122318	0.634008	-0.657428	DOWN	1.64075	0.714351	UP	0.650615	-0.620124	DOWN	0.412495	-1.27755	DOWN
Sb07g024830.1	1	5.6492	1.27359e-06	uncharacterized	810.699	628.761	599.236	679.565	114.521	0.168521	422.047	483.492	394.167	433.236	45.7015	0.105489	1698.04	1687.64	1894.67	1760.12	116.643	0.0662699	969.157	1015.1	1083.42	1022.56	57.495	0.0562267	0.637519	-0.64946	DOWN	0.580959	-0.783491	DOWN	2.36028	1.23896	UP	1.50472	0.589499	UP
Sb07g024880.1	5	30.8663	0.000150676	ascorbate peroxidase 3	18978.6	15876.7	17941.6	17599	1579.08	0.0897258	25555.8	23998.8	22602.7	24052.5	1477.26	0.0614184	16225	16104.4	16264.8	16198.1	83.5525	0.00515818	19166.3	19280.6	20135.4	19527.4	529.6	0.0271208	1.3667	0.450693	UNCHANGED	1.20554	0.269681	UNCHANGED	0.811869	-0.30068	UNCHANGED	1.10958	0.150012	UNCHANGED
Sb07g025000.1	10	75.4802	7.8998e-05	Ribosomal protein S19e family protein	69773.9	63853.8	69767.8	67798.5	3416.24	0.0503882	69323.4	68822	74743.9	70963.1	3283.81	0.0462749	78898.4	72656.3	75271.8	75608.8	3134.7	0.0414595	56549.9	53646.9	53924.7	54707.1	1601.88	0.029281	1.04668	0.0658158	UNCHANGED	0.723555	-0.466826	UNCHANGED	0.770923	-0.375341	UNCHANGED	0.806908	-0.309525	UNCHANGED
Sb07g025100.1	14	98.7054	0.0685514	Class II aaRS and biotin synthetases superfamily protein	27203.4	28195.4	20127	25175.3	4399.95	0.174773	20824.1	21758.1	21461.5	21347.9	477.231	0.0223549	23324.9	22153.1	25050.6	23509.5	1457.59	0.0620001	18996.4	18540.8	20589.7	19375.6	1075.82	0.0555241	0.847971	-0.237913	UNCHANGED	0.824161	-0.279002	UNCHANGED	0.907614	-0.139849	UNCHANGED	0.76963	-0.377763	UNCHANGED
Sb07g025220.1	6	34.0074	0.000222763	GroES-like zinc-binding alcohol dehydrogenase family protein	1250.16	1156.9	1886.04	1431.04	396.798	0.27728	3425.96	4707.55	6275.25	4802.92	1427.04	0.297118	4074.14	6492.78	5449.21	5338.71	1213.1	0.227228	5663.08	7489.49	7759.84	6970.8	1140.56	0.163619	3.35626	1.74685	UP	1.30571	0.384834	UNCHANGED	1.45137	0.537413	UP	4.87116	2.28427	UP
Sb07g025510.1	7	41.1215	2.89217e-07	FKBP-like peptidyl-prolyl cis-trans isomerase family protein	18211.1	16694.7	14437.1	16447.7	1899.08	0.115462	6105.13	6295.28	5344.94	5915.11	502.86	0.0850127	12050.5	12509.7	13103.8	12554.7	528.068	0.0420616	5860.03	5779.56	5994.56	5878.05	108.624	0.0184796	0.359633	-1.4754	DOWN	0.468197	-1.09481	DOWN	0.993734	-0.00906828	UNCHANGED	0.357379	-1.48447	DOWN
Sb07g025680.1	20	177.794	3.44111e-07	general regulatory factor 7	68887.2	57079.5	55527.6	60498.1	7306.49	0.120772	23572.6	24222.3	24086.3	23960.4	342.667	0.0143014	49768.7	42434.2	48313.9	46838.9	3883.32	0.0829079	19221.5	19049.2	21277.5	19849.4	1239.76	0.0624582	0.396052	-1.33624	DOWN	0.42378	-1.23861	DOWN	0.828427	-0.271554	UNCHANGED	0.3281	-1.60779	DOWN
Sb07g025840.1	5	27.3287	0.0343993	glycyl-tRNA synthetase / glycine--tRNA ligase	1675.7	977.031	2200.53	1617.75	613.804	0.379418	2557.69	2993.84	2778.53	2776.69	218.083	0.0785407	1930.76	1828.63	1678.78	1812.72	126.745	0.0699194	1618.49	1485.14	1674.98	1592.87	97.4766	0.0611955	1.71638	0.779373	UP	0.878717	-0.18653	UNCHANGED	0.573659	-0.801734	DOWN	0.984619	-0.0223618	UNCHANGED
Sb07g026120.1	2	14.4798	0.000139166	glycosylphosphatidylinositol-anchored lipid protein transfer 1	6921.12	5699.79	4301.55	5640.82	1310.78	0.232375	2080.99	2084.65	3096.61	2420.75	585.312	0.241789	13063.9	7837.58	9020.95	9974.15	2740.46	0.274756	1927.07	2290.31	2757.35	2324.91	416.22	0.179026	0.429149	-1.22045	DOWN	0.233094	-2.10102	DOWN	0.96041	-0.058278	UNCHANGED	0.412159	-1.27873	DOWN
Sb07g026160.1	7	56.238	8.77916e-06	Nascent polypeptide-associated complex (NAC), alpha subunit family protein	22979.1	22021.8	20716.1	21905.7	1135.99	0.0518583	9949.28	11975.3	11129.9	11018.2	1017.64	0.0923599	13250.9	14600.2	14678.2	14176.4	802.481	0.0566066	7169.03	7871.04	5498.42	6846.16	1218.82	0.178029	0.502982	-0.991421	DOWN	0.482925	-1.05013	DOWN	0.621353	-0.686515	DOWN	0.312529	-1.67794	DOWN
Sb07g026290.1	2	10.9201	0.000423969	sulfite oxidase	719.765	689.498	748.604	719.289	29.5558	0.0410903	1182.61	1107.87	1301.24	1197.24	97.5095	0.0814453	532.25	865.133	767.459	721.614	171.111	0.237123	1458.51	1350.16	1596.98	1468.55	123.712	0.0842409	1.66448	0.735069	UP	2.03509	1.02509	UP	1.22661	0.294681	UNCHANGED	2.04167	1.02975	UP
Sb07g026560.3	16	91.1121	2.41342e-06	rotamase FKBP 1	18968.3	16215	18262	17815.1	1430.02	0.0802701	19635.2	21521.4	22327.5	21161.4	1381.77	0.0652967	41628.1	37436.2	38147.6	39070.7	2243.19	0.0574136	22056.8	24385.4	23003.2	23148.5	1171.06	0.0505893	1.18783	0.248331	UNCHANGED	0.592477	-0.75517	DOWN	1.0939	0.129483	UNCHANGED	1.29937	0.377814	UNCHANGED
Sb07g026600.1	3	17.9086	0.000489242	P-loop containing nucleoside triphosphate hydrolases superfamily protein	408.607	676.238	383.667	489.504	162.196	0.331348	177.261	201.348	113.621	164.077	45.3252	0.276243	429.506	346.017	489.005	421.509	71.8289	0.170409	170.118	144.764	133.639	149.507	18.6963	0.125053	0.33519	-1.57695	DOWN	0.354693	-1.49536	DOWN	0.911198	-0.134164	UNCHANGED	0.305425	-1.71111	DOWN
Sb07g026630.1	4	34.8176	0.423477	auxin-responsive family protein	1652.53	1778.27	2793.31	2074.71	625.5	0.301489	2122.69	2694.95	2927.95	2581.86	414.371	0.160493	2212.73	2573.24	2438.94	2408.3	182.197	0.0756538	2597.1	2324.29	2277.63	2399.67	172.559	0.0719094	1.24445	0.315507	UNCHANGED	0.996416	-0.00518046	UNCHANGED	0.929434	-0.105576	UNCHANGED	1.15663	0.209931	UNCHANGED
Sb07g027340.1	1	5.8143	0.332224	dihydroflavonol 4-reductase-like1	20055.3	18561.3	14651.2	17755.9	2790.64	0.157166	20934.5	18609.6	18801.2	19448.4	1290.53	0.0663568	17500.6	19299.9	18066.5	18289	920.085	0.0503081	21462.7	18379.8	22218.9	20687.1	2033.68	0.0983066	1.09532	0.13135	UNCHANGED	1.13112	0.177754	UNCHANGED	1.06369	0.0890802	UNCHANGED	1.16508	0.22043	UNCHANGED
Sb07g027550.1	6	34.9278	0.140497	Peptidase M20/M25/M40 family protein	11264	9592.28	10357	10404.4	836.85	0.0804321	10426.1	10452.9	8826.28	9901.76	931.494	0.0940735	11173.2	9469.29	10551.4	10398	862.266	0.0829263	8685.92	9329.61	8826.51	8947.35	338.427	0.0378243	0.951688	-0.0714396	UNCHANGED	0.860489	-0.216772	UNCHANGED	0.903612	-0.146225	UNCHANGED	0.859956	-0.217665	UNCHANGED
Sb07g027890.1	1	6.2855	0.00628681	Ribosomal protein L31e family protein	5802.97	5398.73	10893.5	7365.07	3062.39	0.415799	11696.6	13173.5	15031.5	13300.5	1671.05	0.125638	17843.5	14533.3	15529.6	15968.8	1698.24	0.106347	13019	13531.1	14662.1	13737.4	840.784	0.061204	1.80589	0.852711	UP	0.860263	-0.21715	UNCHANGED	1.03285	0.0466278	UNCHANGED	1.86521	0.899338	UP
Sb07g028140.1	4	24.7291	0.000112816	FASCICLIN-like arabinoogalactan 7	8569.15	7558.06	10041.3	8722.85	1248.76	0.143159	7807.53	6963.13	8318.8	7696.49	684.622	0.0889525	4507.56	3919.84	3637.46	4021.62	443.887	0.110375	4431.53	5475.4	5259.56	5055.5	551.047	0.109	0.882336	-0.1806	UNCHANGED	1.25708	0.330076	UNCHANGED	0.656858	-0.606347	DOWN	0.57957	-0.786946	DOWN
Sb07g028240.1	2	11.4251	1.10845e-05	Wall-associated kinase family protein	18072.5	17888	15193.2	17051.2	1611.73	0.0945231	6913.11	7611.88	6644.45	7056.48	499.4	0.0707718	12160.1	9884.75	11017.6	11020.8	1137.68	0.10323	10328.4	11008.8	9816.43	10384.5	598.152	0.0576003	0.41384	-1.27285	DOWN	0.942266	-0.0857938	UNCHANGED	1.47163	0.557416	UP	0.60902	-0.715438	DOWN
Sb07g028270.1	23	221.391	0.00627923	HEAT SHOCK PROTEIN 81.4	11147.4	11095.5	10517.3	10920.1	349.811	0.0320338	13155	15206.7	14464.1	14275.3	1038.8	0.0727693	10915.1	9932.6	12367.1	11071.6	1224.77	0.110622	12153.1	12183.5	11266.5	11867.7	520.859	0.0438888	1.30725	0.386536	UNCHANGED	1.07191	0.100178	UNCHANGED	0.831348	-0.266475	UNCHANGED	1.08678	0.120061	UNCHANGED
Sb07g028880.1	5	31.1905	6.29723e-06	uncharacterized	23731.3	23101.5	23958.9	23597.2	444.15	0.0188221	14437.3	14326.8	11603.1	13455.7	1605.38	0.119308	21634.6	23540.3	23953.5	23042.8	1236.91	0.0536788	12843.9	12879.5	11621.8	12448.4	716.037	0.0575204	0.570225	-0.810397	DOWN	0.540229	-0.888358	DOWN	0.925137	-0.112261	UNCHANGED	0.527536	-0.922658	DOWN
Sb07g028940.1	11	63.0322	1.03959e-06	Chaperone protein htpG family protein	17935.2	16755.3	15497.4	16729.3	1219.13	0.0728741	7271.43	7350.5	5851.66	6824.53	843.46	0.123592	24100.6	19979.5	20850.4	21643.5	2172.03	0.100355	7113.05	7300.64	5998.41	6804.03	703.969	0.103463	0.407939	-1.29358	DOWN	0.314368	-1.66947	DOWN	0.996997	-0.00433913	UNCHANGED	0.406714	-1.29791	DOWN
Sb07g029040.1	2	17.0449	2.21069e-05	Aldolase-type TIM barrel family protein	28935.9	30710.7	20451	26699.2	5483.38	0.205376	6623.32	7821.65	4695.45	6380.14	1577.22	0.247208	16665.7	20314.5	18167.8	18382.7	1833.87	0.0997606	6710.62	7175.47	7635.31	7173.8	462.347	0.0644493	0.238964	-2.06514	DOWN	0.390248	-1.35754	DOWN	1.1244	0.16915	UNCHANGED	0.26869	-1.89599	DOWN
Sb07g029080.1	1	5.8523	2.8081e-07	Class-II DAHP synthetase family protein	130.682	93.8548	188.468	137.668	47.6918	0.346426	1777.05	1728.16	1819.96	1775.06	45.9317	0.0258762	1251.86	1210.43	1085.52	1182.6	86.5905	0.0732202	2010.86	2381.84	2567.33	2320.01	283.34	0.122129	12.8937	3.6886	UP	1.96178	0.972163	UP	1.307	0.386265	UNCHANGED	16.8522	4.07486	UP
Sb07g029110.1	12	104.016	0.278474	general regulatory factor 2	2604.82	2442.39	1936.35	2327.85	348.644	0.149771	1651.34	2425.7	2336.29	2137.78	423.635	0.198166	2633.23	2608.8	2901.27	2714.43	162.266	0.0597789	2574.4	2023.42	1551.77	2049.86	511.826	0.249688	0.918347	-0.122889	UNCHANGED	0.755172	-0.405122	UNCHANGED	0.958876	-0.060584	UNCHANGED	0.880581	-0.183473	UNCHANGED
Sb08g000220.1	1	5.0421	0.000503491	glucuronokinase G	1282.34	1073.12	765.836	1040.43	259.798	0.249702	816.003	640.636	770.599	742.413	91.018	0.122598	470.771	487.576	585.175	514.507	61.7746	0.120066	416.773	349.946	285.488	350.736	65.6461	0.187167	0.713561	-0.48689	UNCHANGED	0.681693	-0.552806	DOWN	0.472427	-1.08184	DOWN	0.337106	-1.56873	DOWN
Sb08g000440.1	2	10.7861	0.00682283	uncharacterized	5123.14	3627.83	3020.23	3923.73	1082.23	0.275818	7416.5	7716	7585.26	7572.59	150.153	0.0198284	3155.05	3856.88	3844.48	3618.81	401.673	0.110996	7217.77	4241.88	4855.92	5438.52	1571.16	0.288895	1.92995	0.94856	UP	1.50285	0.587701	UP	0.718185	-0.477572	UNCHANGED	1.38606	0.470988	UNCHANGED
Sb08g000480.1	13	87.1583	0.0216745	Clathrin, heavy chain	10200.5	9171.92	6961.62	8778	1654.96	0.188535	9472.76	11185.4	11080.5	10579.6	959.952	0.0907365	7795.78	7498.86	7106.97	7467.2	345.497	0.0462686	10959.6	9680.8	10056.3	10232.2	657.295	0.0642377	1.20524	0.269315	UNCHANGED	1.37029	0.454482	UNCHANGED	0.967171	-0.0481574	UNCHANGED	1.16567	0.221158	UNCHANGED
Sb08g000540.1	16	108.753	0.000169212	ubiquitin activating enzyme 2	2448.23	2100.38	2100.97	2216.53	200.661	0.0905296	2794.27	2559	2331.73	2561.66	231.281	0.0902856	3598.64	3440.49	3587.81	3542.31	88.3508	0.0249415	2814.52	2864.68	2683.16	2787.45	93.7415	0.0336298	1.15571	0.208779	UNCHANGED	0.786902	-0.345744	UNCHANGED	1.08814	0.121866	UNCHANGED	1.25758	0.330645	UNCHANGED
Sb08g000550.1	6	47.0699	6.78604e-07	ferritin 4	11991.2	10796.4	9425.84	10737.8	1283.69	0.119549	3862.85	4130.15	3765.78	3919.59	188.694	0.0481412	26554.5	25285.1	28569.6	26803	1656.3	0.0617951	9888.3	9292.79	6647.23	8609.44	1725.21	0.200386	0.365026	-1.45393	DOWN	0.321211	-1.63841	DOWN	2.19651	1.13522	UP	0.801786	-0.318711	UNCHANGED
Sb08g000670.1	4	30.3269	8.30702e-07	Tautomerase/MIF superfamily protein	15137.7	14574.9	11795.3	13836	1789.51	0.129338	5995.98	5954.65	5930.38	5960.34	33.1677	0.00556473	10780.4	9312.32	10566.2	10219.7	793.034	0.0775989	5039.09	4708.23	4748.72	4832.01	180.472	0.0373492	0.430786	-1.21496	DOWN	0.472816	-1.08065	DOWN	0.810695	-0.302769	UNCHANGED	0.349236	-1.51773	DOWN
Sb08g001160.1	3	16.7277	0.087564	2-isopropylmalate synthase 1	1369.51	1212.82	1155.54	1245.95	110.766	0.0889005	2035.47	1693.7	1371.13	1700.1	332.216	0.195409	978.4	1856.09	1573.82	1469.44	448.06	0.304919	2111.18	1833.61	2063.58	2002.79	148.433	0.0741128	1.3645	0.448371	UNCHANGED	1.36296	0.446748	UNCHANGED	1.17804	0.236392	UNCHANGED	1.60744	0.684762	UP
Sb08g001540.1	12	91.8117	4.60641e-05	alpha-L-arabinofuranosidase 1	22644.1	20302.3	16493.7	19813.4	3104.23	0.156673	16546.6	16823.4	14919.8	16096.6	1028.48	0.0638944	33851.2	33831.4	35034.6	34239.1	689.019	0.0201238	21046.2	20338.2	18968.7	20117.7	1056.17	0.0524995	0.81241	-0.299721	UNCHANGED	0.587566	-0.767177	DOWN	1.24981	0.321711	UNCHANGED	1.01536	0.0219903	UNCHANGED
Sb08g001880.1	6	42.851	0.0275724	vacuolar ATP synthase subunit C (VATC) / V-ATPase C subunit / vacuolar proton pump C subunit (DET3)	1751.93	1120.41	914.595	1262.31	436.331	0.345661	1588.35	1775.05	1897.03	1753.48	155.467	0.0886623	1272.03	914.865	1097.66	1094.85	178.597	0.163125	991.614	995.932	687.799	891.781	176.667	0.198106	1.3891	0.474152	UNCHANGED	0.814524	-0.29597	UNCHANGED	0.508579	-0.975457	DOWN	0.706468	-0.501305	DOWN
Sb08g002610.1	7	53.2238	5.88399e-06	elongation factor P (EF-P) family protein	26022	24253.1	23987.9	24754.3	1105.78	0.04467	10961.8	13917.1	13620.6	12833.2	1627.39	0.126811	28290.4	26756.2	27910	27652.2	798.91	0.0288914	16548.5	14307.3	15190.3	15348.7	1128.93	0.0735518	0.518421	-0.947803	DOWN	0.555063	-0.849277	DOWN	1.19602	0.258239	UNCHANGED	0.620041	-0.689564	DOWN
Sb08g002680.1	2	11.6941	2.95285e-06	lipid transfer protein 1		103.447	87.3583	95.4024	11.3761	0.119244	0	0	0	0	0	0	648.786	817.998	843.477	770.087	105.819	0.137412	312.337	423.794	201.819	312.65	110.988	0.354991	-	-	Unique CB-0	0.405993	-1.30047	DOWN	-	-	Unique RB-180	3.27717	1.71245	UP
Sb08g002890.1	17	123.177	0.00583258	Pyruvate kinase family protein	2269.89	2371	2802.83	2481.24	283.057	0.114079	4267.14	4502.61	3254.67	4008.14	663.06	0.165428	3440.08	3511.99	3081.55	3344.54	230.581	0.0689423	4007.22	3344.51	4122.48	3824.74	419.863	0.109776	1.61538	0.69187	UP	1.14358	0.193553	UNCHANGED	0.954244	-0.0675703	UNCHANGED	1.54146	0.624299	UP
Sb08g003260.1	1	11.038	4.45533e-05	bZIP transcription factor family protein	322.914	309.751	246.894	293.186	40.6267	0.138569	27.728	68.4295	46.1559	47.4378	20.381	0.429636	217.383	393.011	234.119	281.504	96.9294	0.344326	45.6234	46.8597	31.8981	41.4604	8.3042	0.200292	0.161801	-2.62771	DOWN	0.147282	-2.76335	DOWN	0.873995	-0.194303	UNCHANGED	0.141413	-2.82201	DOWN
Sb08g003410.1	3	16.7219	2.27282e-05	chloroplast signal recognition particle 54 kDa subunit	1484.18	1540.04	1238.73	1420.98	160.284	0.112798	997.078	1129.08	1197.58	1107.91	101.913	0.0919867	1834.66	1745.32	2022.59	1867.52	141.527	0.0757833	2833.32	2638.12	2371.13	2614.19	232.023	0.0887552	0.779681	-0.359044	UNCHANGED	1.39982	0.485239	UNCHANGED	2.35956	1.23852	UP	1.83971	0.879475	UP
Sb08g003440.1	3	16.2764	3.65373e-08	glycine decarboxylase P-protein 2	39856.7	38490.3	36559.8	38302.3	1656.45	0.0432467	16463.2	14554.2	14969.1	15328.8	1004.06	0.0655011	26508.7	24535.7	24115.2	25053.2	1277.91	0.0510077	14681.6	13308.3	13816	13935.3	694.377	0.0498287	0.400207	-1.32118	DOWN	0.556228	-0.846253	DOWN	0.909088	-0.137508	UNCHANGED	0.363824	-1.45869	DOWN
Sb08g004223.1	1	5.4278	0.0347008	uncharacterized	457.226	674.126	416.32	515.891	138.554	0.268572	301.838	327.757	292.294	307.296	18.3508	0.0597171	354.346	339.027	255.556	316.31	53.1686	0.16809	334.106	416.257	285.714	345.359	65.995	0.191091	0.595661	-0.747436	DOWN	1.09184	0.126757	UNCHANGED	1.12386	0.168465	UNCHANGED	0.669441	-0.578971	DOWN
Sb08g004300.1	7	41.3625	0.00491313	magnesium chelatase i2	14796.5	14603.5	13899.2	14433.1	472.323	0.032725	12868.2	14571.6	13108.5	13516.1	921.941	0.0682104	12101.6	10581.8	11040	11241.1	779.598	0.0693522	12288.9	13537.7	13784.4	13203.7	801.764	0.0607228	0.936467	-0.0946993	UNCHANGED	1.17458	0.23215	UNCHANGED	0.976883	-0.0337426	UNCHANGED	0.914819	-0.128442	UNCHANGED
Sb08g004410.1	3	23.0084	0.00325465	beta galactosidase 9	4070.65	3907.81	7033.8	5004.09	1759.67	0.351646	2648.33	3559.04	3027.58	3078.32	457.467	0.148609	5490.44	6467.77	6541.69	6166.63	586.765	0.0951516	3142.17	2075.85	1910.92	2376.31	668.355	0.281257	0.615161	-0.700965	DOWN	0.38535	-1.37576	DOWN	0.771952	-0.373417	UNCHANGED	0.474875	-1.07438	DOWN
Sb08g004500.1	16	175.867	4.43938e-08	fructose-bisphosphate aldolase 2	204293	189882	171156	188444	16615.3	0.0881711	68239.7	72903.2	72344.3	71162.4	2546.53	0.0357847	192778	178914	186450	186047	6941.08	0.0373081	93192.6	87542.6	83903.2	88212.8	4680.81	0.0530627	0.377633	-1.40495	DOWN	0.474142	-1.07661	DOWN	1.2396	0.309873	UNCHANGED	0.468113	-1.09507	DOWN
Sb08g005200.1	1	5.4792	0.000123594	Inositol monophosphatase family protein	2611.57	3018.47	2079.98	2570.01	470.623	0.183121	1326.1	1442.03	1590.12	1452.75	132.334	0.0910923	1744.72	1684.06	1772.25	1733.68	45.1181	0.0260245	984.822	1058.43	765.898	936.382	152.161	0.162499	0.56527	-0.822987	DOWN	0.540113	-0.888667	DOWN	0.644559	-0.633616	DOWN	0.36435	-1.4566	DOWN
Sb08g005260.1	7	58.8144	2.86703e-07	thioredoxin M-type 4	58129.7	53253.8	47946.6	53110	5093.05	0.0958962	19495.2	22013.1	20243.1	20583.8	1293.07	0.0628197	54539.2	50461	51139.1	52046.4	2185.28	0.0419871	23138.4	19820.2	19237.2	20731.9	2104.36	0.101503	0.387569	-1.36748	DOWN	0.398336	-1.32794	DOWN	1.0072	0.0103467	UNCHANGED	0.390358	-1.35713	DOWN
Sb08g005300.1	8	66.6951	1.86267e-09	photosystem I reaction center subunit PSI-N, chloroplast, putative / PSI-N, putative (PSAN)	42440.1	40073.8	32474.5	38329.5	5206.76	0.135842	6307.02	6709.87	6777.84	6598.25	254.486	0.0385687	55907.1	50168.9	52116	52730.7	2918.08	0.0553393	7748.78	7925.75	8492.18	8055.57	388.334	0.0482068	0.172145	-2.5383	DOWN	0.152768	-2.71058	DOWN	1.22087	0.287904	UNCHANGED	0.210166	-2.2504	DOWN
Sb08g005500.1	2	11.9673	1.46108e-06	chloroplast RNA binding	1612.94	1836.94	1537.93	1662.6	155.573	0.0935718	681.238	587.321	537.649	602.069	72.9218	0.121119	1633.46	1552.01	1645.92	1610.46	51.0041	0.0316705	1116.54	1286.54	1212.76	1205.28	85.2448	0.0707262	0.362125	-1.46544	DOWN	0.748406	-0.418107	UNCHANGED	2.0019	1.00137	UP	0.724935	-0.464076	UNCHANGED
Sb08g006370.1	3	23.3716	0.0268665	clathrin adaptor complexes medium subunit family protein	2335.45	2360.14	1836.48	2177.36	295.465	0.135699	2811.68	2802.57	3489.38	3034.54	393.925	0.129813	2470.83	2517.68	1781.12	2256.54	412.395	0.182755	3181.82	3118.79	2808.52	3036.38	199.831	0.0658123	1.39368	0.4789	UNCHANGED	1.34559	0.428237	UNCHANGED	1.0006	0.000871063	UNCHANGED	1.39452	0.479771	UNCHANGED
Sb08g007270.1	6	43.1447	5.74654e-06	Zinc-binding dehydrogenase family protein	26445.4	24377.1	21337	24053.2	2569.55	0.106828	17292.7	15905.7	17037.7	16745.4	738.265	0.0440878	33904.9	32972.3	36715.1	34530.8	1948.3	0.0564223	20865.1	20280.8	20074.5	20406.8	410.109	0.0200967	0.696181	-0.522466	DOWN	0.590974	-0.758833	DOWN	1.21865	0.285289	UNCHANGED	0.848404	-0.237177	UNCHANGED
Sb08g008230.1	2	10.9707	4.49823e-05	Alanyl-tRNA synthetase	2880.07	3441.06	1827.81	2716.32	818.998	0.30151	574.657	595.514	687.6	619.257	60.0988	0.0970498	1017.28	1334.89	1503.24	1285.13	246.773	0.192021	513.509	592.553	445.227	517.096	73.7285	0.142582	0.227977	-2.13304	DOWN	0.402367	-1.31342	DOWN	0.835026	-0.260106	UNCHANGED	0.190367	-2.39315	DOWN
Sb08g008270.1	1	6.3038	4.83086e-07	histidine triad nucleotide-binding 3	48407.5	47452	47501.7	47787.1	537.855	0.0112552	26835.3	27439.7	26933.1	27069.4	324.442	0.0119856	56795	50848.1	53711.5	53784.9	2974.13	0.0552967	29413.9	24145.4	27059.6	26872.9	2639.2	0.0982104	0.566458	-0.819958	DOWN	0.499637	-1.00105	DOWN	0.992743	-0.0105074	UNCHANGED	0.562348	-0.830466	DOWN
Sb08g008320.1	5	37.8861	6.45392e-05	arginosuccinate synthase family	3343.2	3527.33	2950.55	3273.7	294.607	0.0899923	6035.03	5949.07	5213.28	5732.46	451.673	0.0787921	4481.12	3548.38	3664.45	3897.99	508.335	0.13041	5884.23	6199.98	6164.32	6082.84	172.922	0.0284279	1.75107	0.808234	UP	1.56051	0.642017	UP	1.06112	0.0855915	UNCHANGED	1.8581	0.893826	UP
Sb08g008400.1	6	43.3522	0.00125226	adenylate kinase 1	24421.7	21366.7	28221.2	24669.8	3433.98	0.139197	22846.6	21569.3	22575.8	22330.6	673.042	0.0301399	23589.1	22655.1	23028.7	23091	470.092	0.0203583	14664.2	14648.8	17809	15707.3	1820.08	0.115875	0.905178	-0.143726	UNCHANGED	0.680237	-0.555891	DOWN	0.703399	-0.507585	DOWN	0.636701	-0.651311	DOWN
Sb08g009580.1	14	125.268	0.237791	chloroplast heat shock protein 70-2	3095.97	3813.18	4080.71	3663.29	509.194	0.138999	4005.32	4436.98	3683.51	4041.94	378.068	0.0935364	3610.58	5465.6	5384.48	4820.22	1048.36	0.217493	4123.43	3840.86	3428.93	3797.74	349.252	0.0919632	1.10336	0.141908	UNCHANGED	0.787877	-0.343958	UNCHANGED	0.939584	-0.0899057	UNCHANGED	1.0367	0.0520026	UNCHANGED
Sb08g011730.1	3	16.1557	0.00983994	Protein of unknown function (DUF3411)	813.991	758.689	1291.82	954.835	293.149	0.307015	2004.44	1904.2	1322.19	1743.61	368.387	0.211278	1430.64	1096.9	1094.06	1207.2	193.51	0.160296	1930.76	2394.8	1706.65	2010.74	350.975	0.174551	1.82609	0.868756	UP	1.66562	0.736059	UP	1.1532	0.205644	UNCHANGED	2.10585	1.0744	UP
Sb08g014630.1	1	5.6131	0.304994	NAD(P)-linked oxidoreductase superfamily protein	546.205	573.086	478.072	532.455	48.9767	0.0919828	434.862	708.753	789.044	644.22	185.7	0.288256	646.895	570.304	621.353	612.85	38.997	0.0636321	483.846	533.869	437.31	485.008	48.29	0.0995652	1.20991	0.274895	UNCHANGED	0.791398	-0.337525	UNCHANGED	0.752862	-0.409543	UNCHANGED	0.910892	-0.134648	UNCHANGED
Sb08g014910.1	2	13.0484	1.43802e-06	calcium dependent protein kinase 1	39.0882	53.2532	100.207	64.1829	31.9918	0.498448	518.886	643.677	506.38	556.315	75.9164	0.136463	1211.2	1548.32	1045.07	1268.2	256.419	0.202191	4320.93	2399.68	3242.01	3320.87	963.047	0.289998	8.66764	3.11564	UP	2.61857	1.38878	UP	5.96941	2.57759	UP	51.7408	5.69323	UP
Sb08g015010.1	10	63.9747	2.62981e-06	Ribosomal protein S6e	31.3663	64.7462	47.851	47.9878	16.6904	0.347804	187.588	314.96	245.77	249.44	63.7653	0.255634	640.301	541.254	595.459	592.338	49.597	0.0837309	560.781	541.649	506.934	536.455	27.2966	0.0508834	5.19797	2.37795	UP	0.905656	-0.142964	UNCHANGED	2.15064	1.10477	UP	11.179	3.48271	UP
Sb08g015270.1	15	129.218	4.47684e-05	Ribosomal protein S4	36262	33828	32546	34212	1887.51	0.0551709	28726.6	28797.4	29568.4	29030.8	466.913	0.0160834	35764.3	33173.2	33096.3	34011.3	1518.65	0.0446514	21398.5	22575.2	24913.2	22962.3	1789.06	0.0779128	0.848555	-0.23692	UNCHANGED	0.675138	-0.566745	DOWN	0.790963	-0.338317	UNCHANGED	0.671176	-0.575237	DOWN
Sb08g015580.1	3	19.178	0.00862692	glycine-rich RNA-binding protein 3	16888.3	17208.9	12113.5	15403.5	2853.78	0.185268	13196.1	13092.9	12589.9	12959.7	324.335	0.0250265	10423	8926.07	10549.5	9966.19	902.989	0.0906053	11499.6	10479.9	9353.44	10444.3	1073.51	0.102784	0.841343	-0.249234	UNCHANGED	1.04797	0.0676016	UNCHANGED	0.805909	-0.311312	UNCHANGED	0.678046	-0.560545	DOWN
Sb08g017600.1	6	43.7375	0.00347956	nucleoside diphosphate kinase 2	10329.2	8507.46	7118.93	8651.86	1609.99	0.186086	9538.62	9477.28	9415.48	9477.13	61.5737	0.00649708	13008.8	13565.8	13936	13503.5	466.742	0.0345644	10192.5	8344.57	9222.28	9253.12	924.348	0.0998959	1.09539	0.13144	UNCHANGED	0.685237	-0.545325	DOWN	0.976363	-0.0345104	UNCHANGED	1.06949	0.0969292	UNCHANGED
Sb08g018480.1	3	18.2517	0.861371	ATP-citrate lyase A-3	6210.2	5372.47	2992.77	4858.48	1669.16	0.343557	4544.15	5591.46	4811.4	4982.34	544.174	0.109221	5134	3906.07	4188.87	4409.65	643.046	0.145827	4122.5	4553.55	4377.92	4351.32	216.752	0.0498128	1.02549	0.0363185	UNCHANGED	0.986774	-0.0192084	UNCHANGED	0.87335	-0.195368	UNCHANGED	0.895615	-0.15905	UNCHANGED
Sb08g018570.1	2	10.8289	0.0913861	diaminopimelate epimerase family protein	699.563	493.895	776.138	656.532	145.959	0.222318	473.783	509.413	459.664	480.953	25.6379	0.0533065	497.36	519.838	419.213	478.803	52.8165	0.110309	382.644	461.836	170.125	338.201	150.848	0.44603	0.732566	-0.448969	UNCHANGED	0.706347	-0.50155	UNCHANGED	0.70319	-0.508014	UNCHANGED	0.515133	-0.956983	DOWN
Sb08g018640.1	3	20.0526	0.0078544	translocon-associated protein beta (TRAPB) family protein	4564.04	3263.16	3686.66	3837.95	663.504	0.17288	9257.68	7232	6881.43	7790.37	1282.76	0.164659	4052.14	4483.92	5005.41	4513.82	477.337	0.10575	3373.36	4158.15	5845.6	4459.04	1263.28	0.283309	2.02982	1.02136	UP	0.987862	-0.017618	UNCHANGED	0.572378	-0.804959	DOWN	1.16183	0.216396	UNCHANGED
Sb08g018650.1	11	83.1448	2.4456e-06	Ribosomal protein L2 family	71811.7	78305.9	64871	71662.9	6718.71	0.0937543	45694.9	48327.8	49304.5	47775.7	1867.03	0.0390791	81161.6	75618.3	79207	78662.3	2811.5	0.0357414	41263.7	42396	44456.3	42705.3	1618.63	0.0379024	0.666673	-0.584948	DOWN	0.542895	-0.881256	DOWN	0.893871	-0.161862	UNCHANGED	0.59592	-0.74681	DOWN
Sb08g018720.1	5	34.0831	7.39618e-07	Pathogenesis-related thaumatin superfamily protein	20783.6	18786.6	18498.8	19356.3	1244.4	0.0642893	21619.2	21731.8	20749.6	21366.8	537.51	0.0251563	25736.2	22054.7	23000.3	23597.1	1911.9	0.0810228	11543.9	11537	11389	11489.9	87.5035	0.00761567	1.10387	0.14257	UNCHANGED	0.486922	-1.03824	DOWN	0.537746	-0.895004	DOWN	0.593601	-0.752434	DOWN
Sb08g018750.1	28	259.207	5.12882e-05	heat shock protein 70	44955.6	47031.9	36497.4	42828.3	5580.14	0.130291	34202.3	32631.3	32917.7	33250.4	836.713	0.025164	43748.7	40746.5	43381.6	42625.6	1637.69	0.0384205	25742.4	24536.9	23633.3	24637.5	1058.13	0.0429479	0.776366	-0.365192	UNCHANGED	0.577999	-0.790862	DOWN	0.740969	-0.432515	UNCHANGED	0.575263	-0.797706	DOWN
Sb08g019090.1	11	76.9935	6.17048e-07	Purple acid phosphatases superfamily protein	3083.1	2986.73	2487.22	2852.35	319.858	0.112139	598.217	686.435	615.059	633.237	46.8341	0.0739599	2070.21	2313.48	2164.52	2182.74	122.654	0.0561925	805.91	534.986	619.505	653.467	138.618	0.212127	0.222005	-2.17133	DOWN	0.29938	-1.73995	DOWN	1.03195	0.0453699	UNCHANGED	0.229098	-2.12596	DOWN
Sb08g019230.1	3	16.3156	0.0218261	Plant protein of unknown function (DUF863)	2783.02	2474.29	2702.18	2653.16	160.096	0.0603415	3107.67	3184.86	2374.63	2889.05	447.173	0.154782	3378.65	4285.67	4095.06	3919.79	478.236	0.122005	3067.78	2060.72	2164.37	2430.96	553.936	0.227867	1.08891	0.122886	UNCHANGED	0.620175	-0.689253	DOWN	0.841437	-0.249073	UNCHANGED	0.91625	-0.126187	UNCHANGED
Sb08g019520.1	3	18.523	0.00325665	serine hydroxymethyltransferase 4	587.83	983.723	695.388	755.647	204.71	0.270907	1176.83	1092.38	1222.23	1163.81	65.8962	0.0566209	759.712	773.532	708.886	747.377	34.0426	0.0455494	1125.81	1428.76	1256.29	1270.29	151.958	0.119625	1.54016	0.623076	UP	1.69966	0.765248	UP	1.09149	0.126295	UNCHANGED	1.68106	0.749371	UP
Sb08g019790.1	3	17.7928	0.273605	adenine phosphoribosyl transferase 1	3905.33	3998.2	2438.74	3447.42	874.776	0.253748	3060.65	2440.11	2523.95	2674.91	336.686	0.125868	2284.2	2284.56	2671.99	2413.59	223.785	0.092719	1960.76	3003.84	2983.43	2649.34	596.421	0.225121	0.775914	-0.366031	UNCHANGED	1.09768	0.134457	UNCHANGED	0.990444	-0.0138532	UNCHANGED	0.768499	-0.379884	UNCHANGED
Sb08g020025.1	8	47.8258	0.000438993	Protein of unknown function (DUF1162)	11397.7	12481.5	10221.8	11367	1130.17	0.0994256	6126.96	6951.79	6944.63	6674.46	474.164	0.0710416	11349.6	11151.6	13082.2	11861.1	1062.1	0.0895447	6404.14	8111.3	8676.62	7730.69	1183.08	0.153037	0.58718	-0.768126	DOWN	0.651765	-0.617575	DOWN	1.15825	0.211946	UNCHANGED	0.680101	-0.55618	DOWN
Sb08g020810.1	1	6.1574	9.30303e-07	methylcrotonyl-CoA carboxylase alpha chain, mitochondrial / 3-methylcrotonyl-CoA carboxylase 1 (MCCA)	15754.3	16863.5	14086.8	15568.2	1397.68	0.0897776	8197.71	8770.56	7610.97	8193.08	579.812	0.0707685	23732.2	20914.3	21493.3	22046.6	1488.22	0.0675035	10760.9	11262.4	9966.05	10663.1	653.697	0.0613043	0.52627	-0.926124	DOWN	0.483663	-1.04792	DOWN	1.30148	0.380155	UNCHANGED	0.684931	-0.545969	DOWN
Sb08g020840.1	4	23.9274	0.00150693	non-ATPase subunit 9	1370.97	1354.71	696.423	1140.7	384.844	0.337374	322.433	208.827	127.417	219.559	97.9502	0.446122	417.121	351.289	469.256	412.556	59.1159	0.143292	326.345	438.44	387.001	383.929	56.1108	0.146149	0.192477	-2.37724	DOWN	0.930611	-0.10375	UNCHANGED	1.74864	0.806229	UP	0.336572	-1.57101	DOWN
Sb08g021610.1	8	53.8448	2.54624e-07	S-adenosyl-L-methionine-dependent methyltransferases superfamily protein	14390.9	15532.6	14121.6	14681.7	749.101	0.0510227	6967.71	6987.31	6851.58	6935.53	73.3627	0.0105778	9681.98	9671.43	9946.26	9766.56	155.712	0.0159434	7881.52	6804.26	7764.58	7483.45	591.098	0.0789873	0.472392	-1.08194	DOWN	0.766232	-0.384146	UNCHANGED	1.079	0.109698	UNCHANGED	0.509712	-0.972246	DOWN
Sb08g022000.1	3	18.1614	4.72069e-10	methyl-CPG-binding domain 10	16989.8	16234.3	16272.8	16499	425.471	0.0257878	10688.6	10216	10109.1	10337.9	308.407	0.0298326	13561.1	13024	12907.5	13164.2	348.622	0.0264825	6884.15	6689.93	6759.16	6777.75	98.4319	0.0145228	0.62658	-0.67443	DOWN	0.514861	-0.957745	DOWN	0.655621	-0.609067	DOWN	0.410798	-1.2835	DOWN
Sb08g022210.1	38	376.549	0.0143528	Cobalamin-independent synthase family protein	156541	147030	125910	143160	15678	0.109514	179649	180504	175597	178583	2621.11	0.0146772	172415	153255	178486	168052	13169.2	0.0783637	152592	144845	147130	148189	3980.49	0.026861	1.24744	0.318968	UNCHANGED	0.881804	-0.181469	UNCHANGED	0.829802	-0.269161	UNCHANGED	1.03513	0.0498068	UNCHANGED
Sb08g022260.1	3	18.8826	0.00106997	homolog of anti-oxidant 1	3276.5	3046.11	3220.14	3180.91	120.097	0.0377554	4614.47	3613.42	3146.79	3791.56	749.878	0.197776	2252.56	2286.71	2029.02	2189.43	139.964	0.0639271	2339.63	2489.52	2578.68	2469.28	120.805	0.0489233	1.19197	0.25335	UNCHANGED	1.12782	0.173533	UNCHANGED	0.651257	-0.618702	DOWN	0.776279	-0.365352	UNCHANGED
Sb08g022280.1	18	163.804	0.00186626	O-acetylserine (thiol) lyase (OAS-TL) isoform A1	97182.3	94108.4	77923.2	89738	10346.7	0.115298	82183.2	81770.2	78584.7	80846	1969.24	0.0243579	108161	99613.5	110641	106138	5785.16	0.0545059	78417	77260.2	75117.3	76931.5	1674.22	0.0217625	0.900912	-0.150541	UNCHANGED	0.724822	-0.4643	UNCHANGED	0.95158	-0.071603	UNCHANGED	0.85729	-0.222144	UNCHANGED
Sb08g022520.1	10	68.5961	0.0390214	phospholipase D alpha 1	11411.4	11397.7	10051.6	10953.5	781.171	0.0713168	11213.4	11394.5	10452.2	11020	500.003	0.0453721	7313.71	10287.2	9353.29	8984.73	1520.62	0.169245	9544.04	7795.87	8176.31	8505.41	919.377	0.108093	1.00607	0.00873308	UNCHANGED	0.946651	-0.0790957	UNCHANGED	0.771812	-0.373678	UNCHANGED	0.776499	-0.364945	UNCHANGED
Sb08g022740.1	4	28.6274	0.000945016	cold, circadian rhythm, and rna binding 2	16832.1	16319	11023.3	14724.8	3215.85	0.218397	12454.2	12554.9	12277.7	12428.9	140.325	0.0112902	24255.5	21834.1	22860.1	22983.2	1215.37	0.0528809	13156.7	13153.8	12792.4	13034.3	209.485	0.0160718	0.844081	-0.244547	UNCHANGED	0.567123	-0.818267	DOWN	1.04871	0.0686135	UNCHANGED	0.885195	-0.175933	UNCHANGED
Sb08g022770.1	4	25.5723	0.0370212	peroxisomal NAD-malate dehydrogenase 1	1644.2	1873.66	1360.76	1626.21	256.919	0.157987	1762.1	1864.92	2355.65	1994.22	317.197	0.159058	2029.75	1794.16	1793.24	1872.38	136.285	0.0727867	2153.95	2375.89	2451.97	2327.27	154.841	0.0665335	1.2263	0.294314	UNCHANGED	1.24294	0.313761	UNCHANGED	1.16701	0.222812	UNCHANGED	1.4311	0.517126	UP
Sb08g023050.1	3	16.6254	0.00647447	Thiolase family protein	1160	1087.71	881.835	1043.18	144.332	0.138357	1889.56	1835.2	2230.04	1984.93	214	0.107812	740.118	1112.28	1047.06	966.487	198.735	0.205627	1489.51	1335.59	914.552	1246.55	297.641	0.238772	1.90276	0.928094	UP	1.28977	0.367118	UNCHANGED	0.628007	-0.671148	DOWN	1.19495	0.256946	UNCHANGED
Sb09g000300.1	1	5.785	0.0176059	Polynucleotidyl transferase, ribonuclease H-like superfamily protein	1819.47	1281.55	2414.83	1838.61	566.882	0.30832	2251.98	2087.2	2099.24	2146.14	91.8571	0.0428011	3660.98	3004.43	2828.11	3164.51	438.903	0.138696	1879.36	2034.12	1677.49	1863.65	178.835	0.0959591	1.16726	0.223123	UNCHANGED	0.588925	-0.763845	DOWN	0.868376	-0.203608	UNCHANGED	1.01362	0.0195153	UNCHANGED
Sb09g000350.1	13	136.691	3.99156e-07	cyclophilin 20-2	321678	306221	243297	290399	41517.2	0.142966	107198	102930	97313.4	102480	4957.65	0.0483766	280336	261501	289265	277034	14173.4	0.0511611	121442	119198	118989	119876	1359.86	0.0113439	0.352895	-1.50269	DOWN	0.432713	-1.20852	DOWN	1.16975	0.226197	UNCHANGED	0.412798	-1.27649	DOWN
Sb09g000460.1	2	11.5427	0.00289691	Serine protease inhibitor (SERPIN) family protein	5169.38	4227.56	5058.44	4818.46	514.733	0.106825	6730.87	7298.49	6333.08	6787.48	485.188	0.0714828	5251.36	5368.6	4865.57	5161.84	263.192	0.0509881	5979.97	6455.38	5596.2	6010.52	430.404	0.0716086	1.40864	0.494304	UNCHANGED	1.16441	0.219603	UNCHANGED	0.88553	-0.175387	UNCHANGED	1.24739	0.318917	UNCHANGED
Sb09g000730.1	14	135.003	0.181755	actin 7	15409.7	12795.5	7964.05	12056.4	3777.43	0.313314	11908.5	11499.4	10725.1	11377.7	601.006	0.0528231	8992.68	10838.5	11791.6	10540.9	1422.98	0.134996	9386.35	7751.23	7429.31	8188.96	1049.38	0.128146	0.943707	-0.0835893	UNCHANGED	0.776874	-0.364248	UNCHANGED	0.719738	-0.474456	UNCHANGED	0.679222	-0.558046	DOWN
Sb09g000970.1	2	13.7363	0.000266975	cytochrome B5 isoform B	6726.34	6244.65	6460.85	6477.28	241.265	0.0372479	10283.8	9302.55	9130.28	9572.2	622.218	0.0650026	8877.72	8410.48	7343.07	8210.43	786.643	0.0958103	7033.6	7154.8	7017.31	7068.57	75.1191	0.0106272	1.47781	0.563463	UP	0.860926	-0.216038	UNCHANGED	0.738448	-0.437431	UNCHANGED	1.09129	0.126032	UNCHANGED
Sb09g001530.1	2	18.6459	0.000130928	pyrophosphorylase 4	951.73	947.407	945.799	948.312	3.06744	0.00323463	955.396	921.032	873.463	916.63	41.1433	0.0448854	501.081	438.109	461.327	466.839	31.8458	0.0682159	622.863	448.354	669.847	580.355	116.704	0.201092	0.966591	-0.0490222	UNCHANGED	1.24316	0.31401	UNCHANGED	0.633139	-0.659405	DOWN	0.611987	-0.708428	DOWN
Sb09g001550.1	2	11.2141	0.00303426	Preprotein translocase Sec, Sec61-beta subunit protein	2206	1828.99	3854.95	2629.98	1077.47	0.409689	4114.97	4812.66	5304.3	4743.98	597.633	0.125977	6866.79	6435.64	6215.12	6505.85	331.462	0.0509483	4473.72	4528.79	4551.06	4517.86	39.8115	0.00881203	1.80381	0.851046	UP	0.69443	-0.5261	DOWN	0.952335	-0.0704583	UNCHANGED	1.71783	0.780587	UP
Sb09g001600.1	13	144.497	2.67928e-09	glyceraldehyde-3-phosphate dehydrogenase C2	0	0	0	0	0	0	1.48515	2.62029	2.70498	2.27014	0.681138	0.300042	120.195	74.9046	138.212	111.104	32.6182	0.293583	252.78	183.004	251.426	229.07	39.9001	0.174183	-	-	Unique CB-180	2.06176	1.04388	UP	100.905	6.65686	UP	-	-	Unique RB-180
Sb09g001680.1	7	62.1127	2.61115e-05	RmlC-like cupins superfamily protein	15845.7	17208.6	13828.9	15627.7	1700.39	0.108806	22650.4	24402.6	24410.9	23821.3	1014.07	0.0425699	14082.4	13995.7	14039.7	14039.3	43.3734	0.00308943	11104.6	13103.4	10754.1	11654	1267.35	0.108748	1.5243	0.608146	UP	0.8301	-0.268643	UNCHANGED	0.489226	-1.03143	DOWN	0.745727	-0.42328	UNCHANGED
Sb09g001700.1	7	65.9437	7.91888e-09	dehydroascorbate reductase 2	45565.7	50573.7	45807	47315.5	2824.26	0.0596901	62010.2	62721.3	63790.6	62840.7	896.177	0.0142611	29062.1	27576.3	29062.7	28567	857.986	0.0300342	30120.7	30114.8	30910.1	30381.8	457.461	0.0150571	1.32812	0.409388	UNCHANGED	1.06353	0.0888593	UNCHANGED	0.483474	-1.04849	DOWN	0.642112	-0.639102	DOWN
Sb09g002470.1	5	37.5184	0.0300077	glutamate-cysteine ligase	3869.16	3373.84	2378.81	3207.27	759.009	0.236653	4208.77	4799.68	4705.81	4571.42	317.553	0.0694647	3475.46	4114.57	3360.95	3650.33	406.103	0.111251	5632.08	4120.84	5847.89	5200.27	941.02	0.180956	1.42533	0.511297	UP	1.4246	0.510561	UP	1.13756	0.185943	UNCHANGED	1.6214	0.697241	UP
Sb09g002690.1	1	6.6285	0.000206876	GLNB1 homolog	1956.75	1485.79	1484.42	1642.32	272.306	0.165806	893.359	942.004	1034.84	956.733	71.8796	0.0751302	1609.83	1858.34	1630.9	1699.69	137.798	0.0810723	1049.49	1154.27	1062.78	1088.85	57.0469	0.0523919	0.58255	-0.779547	DOWN	0.640616	-0.642468	DOWN	1.13809	0.186615	UNCHANGED	0.662994	-0.592932	DOWN
Sb09g002740.1	14	106.524	7.29579e-07	Peroxidase superfamily protein	76208	75835.2	62679.7	71574.3	7705.17	0.107653	32297.6	26957.5	26341.4	28532.1	3275.46	0.114799	66727.9	61078	62709.9	63505.3	2907.69	0.0457866	26189.6	27934.8	27773.2	27299.2	964.293	0.0353231	0.398637	-1.32685	DOWN	0.429873	-1.21802	DOWN	0.956788	-0.0637295	UNCHANGED	0.381411	-1.39058	DOWN
Sb09g002770.1	1	5.0371	2.19062e-05	Peroxidase superfamily protein	238.849	204.297	197.035	213.394	22.3417	0.104697	58.0833	47.5846	44.6428	50.1036	7.06545	0.141017	217.684	140.513	235.371	197.856	50.4418	0.254942	132.64	111.662	128.32	124.207	11.0772	0.0891833	0.234794	-2.09053	DOWN	0.627766	-0.671702	DOWN	2.47901	1.30976	UP	0.582057	-0.780767	DOWN
Sb09g002840.1	9	55.8643	0.00196883	S-adenosylmethionine synthetase 1	2226.61	2177.63	3326.02	2576.75	649.344	0.252001	3029.3	2978.44	3987.79	3331.84	568.637	0.170668	5710.33	5247.49	5176.08	5377.97	290.042	0.0539315	3496.17	3755.53	4025.99	3759.23	264.93	0.0704745	1.29304	0.370766	UNCHANGED	0.699006	-0.516623	DOWN	1.12827	0.174118	UNCHANGED	1.4589	0.544883	UP
Sb09g003630.2	1	6.3145	6.6369e-07	thioredoxin F2	10921.5	10144.9	8400.89	9822.42	1290.87	0.131421	2919.57	2567.93	2439.2	2642.23	248.658	0.0941089	5090.48	4593.96	4762.99	4815.81	252.438	0.0524185	1588.12	1883.99	2189.16	1887.09	300.534	0.159258	0.269	-1.89432	DOWN	0.391853	-1.35162	DOWN	0.714202	-0.485597	UNCHANGED	0.192121	-2.37992	DOWN
Sb09g003690.1	3	21.0952	6.20562e-09	Glutathione S-transferase family protein	2955.41	2909.81	2426.79	2764	292.925	0.105979	10740.6	10850.6	10509.9	10700.3	173.864	0.0162485	4888.87	4954.99	4712.83	4852.23	125.167	0.0257958	12358	12287.5	13629.7	12758.4	755.407	0.0592086	3.87132	1.95282	UP	2.62939	1.39473	UP	1.19234	0.253793	UNCHANGED	4.61591	2.20662	UP
Sb09g003920.1	4	37.2534	0.000199898	Amino acid dehydrogenase family protein	7129.39	8345.09	13254.4	9576.29	3242.81	0.338629	23730.4	24158.3	26200.5	24696.4	1320.03	0.0534501	10077.5	11491.6	11588.9	11052.7	845.938	0.0765369	23715.5	23090.2	20829.1	22544.9	1518.49	0.0673542	2.57891	1.36676	UP	2.03977	1.0284	UP	0.912881	-0.131501	UNCHANGED	2.35424	1.23526	UP
Sb09g004290.1	8	65.377	0.00147519	Ribosomal protein L18e/L15 superfamily protein	36524.6	32468.2	39375.7	36122.8	3471.2	0.0960943	34709.4	32081.6	33962.4	33584.5	1354.08	0.0403186	33862	30569	30878.7	31769.9	1818.39	0.0572362	26855.5	26570.4	26273.3	26566.4	291.124	0.0109583	0.929729	-0.105118	UNCHANGED	0.836213	-0.258057	UNCHANGED	0.791033	-0.33819	UNCHANGED	0.735446	-0.443309	UNCHANGED
Sb09g004320.1	4	23.5906	3.56584e-05	importin alpha isoform 1	1739.42	1885.93	1572.94	1732.76	156.598	0.0903746	1261.88	1278.71	1307.9	1282.83	23.2873	0.0181531	431.682	608.175	641.277	560.378	112.676	0.201072	1372.75	1127.02	1088.81	1196.2	154.092	0.128819	0.740337	-0.433745	UNCHANGED	2.13462	1.09398	UP	0.932466	-0.100877	UNCHANGED	0.69034	-0.534622	DOWN
Sb09g004370.1	8	51.8341	1.54e-06	thioredoxin family protein	9407.66	9919.54	9393.61	9573.6	299.669	0.0313016	13453.6	13698.3	14839.6	13997.2	739.751	0.05285	11175.4	10968.7	11335.7	11159.9	183.995	0.0164871	13866.1	13708.1	14322.8	13965.6	319.209	0.0228568	1.46206	0.548001	UP	1.25141	0.323554	UNCHANGED	0.997748	-0.00325301	UNCHANGED	1.45877	0.544748	UP
Sb09g004430.1	2	10.3363	6.57714e-05	lipoamide dehydrogenase 1	94.7619	57.7822	137.415	96.6531	39.8502	0.412302	246.509	248.265	227.942	240.905	11.2608	0.0467438	323.541	256.578	258.356	279.492	38.1579	0.136526	977.753	607.464	742.61	775.942	187.381	0.241488	2.49247	1.31758	UP	2.77626	1.47314	UP	3.22094	1.68748	UP	8.02811	3.00506	UP
Sb09g004610.1	2	10.6647	0.133549	mitochondrial lipoamide dehydrogenase 1	448.527	379.301	319.272	382.367	64.6818	0.169162	323.089	316.72	356.287	332.032	21.2456	0.0639866	260.199	293.492	261.568	271.753	18.8389	0.0693238	223.799	165.859	369.142	252.933	104.727	0.414049	0.86836	-0.203635	UNCHANGED	0.930746	-0.10354	UNCHANGED	0.761774	-0.392566	UNCHANGED	0.661494	-0.5962	DOWN
Sb09g004630.1	9	81.41	0.000514227	Ribosomal protein S27a / Ubiquitin family protein	14730.9	14453.8	12880.1	14021.6	998.227	0.071192	11873.4	10719.2	11188	11260.2	580.444	0.0515483	12792.7	13273.7	13647.2	13237.9	428.389	0.0323609	11137.5	10664.7	10471.9	10758.1	342.465	0.0318333	0.80306	-0.31642	UNCHANGED	0.812674	-0.299251	UNCHANGED	0.955406	-0.0658141	UNCHANGED	0.767249	-0.382234	UNCHANGED
Sb09g004650.1	11	104.684	8.20857e-09	Peroxidase superfamily protein	50248.9	42071.3	41077.7	44466	5032.74	0.113182	14636.7	13772.8	12382.4	13597.3	1137.32	0.0836427	86474.6	77453.6	81156	81694.7	4534.56	0.0555062	17216.5	16243	15623.3	16361	803.101	0.0490864	0.305792	-1.70938	DOWN	0.200269	-2.31999	DOWN	1.20325	0.266935	UNCHANGED	0.367943	-1.44244	DOWN
Sb09g004660.1	5	48.9984	4.73945e-06	Peroxidase superfamily protein	13787.5	10610	14361	12919.5	2020.56	0.156397	8076.7	8423.35	8158.23	8219.43	181.248	0.0220511	21332.7	20998.8	20974.4	21101.9	200.219	0.00948815	10591.3	9984.14	10256	10277.2	304.14	0.0295937	0.636204	-0.652439	DOWN	0.487025	-1.03793	DOWN	1.25035	0.322333	UNCHANGED	0.795478	-0.330106	UNCHANGED
Sb09g004970.1	6	61.3851	1.10236e-05	germin 3	108202	69085.2	86679.4	87988.8	19591.1	0.222654	54247.8	52887.5	53106.9	53414.1	730.293	0.0136723	128036	117157	118569	121254	5915.4	0.0487852	40359.8	40203.9	39847.2	40137	262.777	0.00654701	0.607055	-0.7201	DOWN	0.331016	-1.59503	DOWN	0.751431	-0.412287	UNCHANGED	0.45616	-1.13239	DOWN
Sb09g005580.1	10	57.4254	0.00029079	Heat shock protein 70 (Hsp 70) family protein	7781.79	7055.1	6968.38	7268.43	446.697	0.0614571	10910.9	12204.6	11673.7	11596.4	650.331	0.0560805	7842.59	8050.5	8586.98	8160.03	384.091	0.0470699	8071.77	10017.6	8744.66	8944.69	988.222	0.110481	1.59545	0.673962	UP	1.09616	0.132457	UNCHANGED	0.771333	-0.374574	UNCHANGED	1.23062	0.299388	UNCHANGED
Sb09g005810.1	9	63.5508	0.000486828	NADP-malic enzyme 3	3884.8	3420.17	2857.72	3387.56	514.317	0.151825	5173.99	5599.17	6294.4	5689.19	565.603	0.0994173	2614.75	2599.21	2604.38	2606.11	7.9144	0.00303686	4473.87	5664.73	3836.99	4658.53	927.753	0.199151	1.67943	0.747974	UP	1.78754	0.837976	UP	0.818839	-0.288347	UNCHANGED	1.37519	0.459627	UNCHANGED
Sb09g005970.2	8	49.7893	2.34409e-05	HAD superfamily, subfamily IIIB acid phosphatase	20331.8	17884.8	16512.4	18243	1934.72	0.106053	11229.6	10187.6	10593	10670.1	525.284	0.0492297	18891.3	17416.1	17450.3	17919.2	842.031	0.0469904	12907.9	13628.9	12351.6	12962.8	640.403	0.049403	0.584886	-0.773773	DOWN	0.723404	-0.467126	UNCHANGED	1.21488	0.280812	UNCHANGED	0.710566	-0.49296	UNCHANGED
Sb09g005980.1	1	5.6576	1.3222e-06	HAD superfamily, subfamily IIIB acid phosphatase	3034.51	2861.29	3164.12	3019.97	151.94	0.0503117	3230.9	3902.73	3710.31	3614.65	345.983	0.095717	6518.28	6148.52	6616.33	6427.71	246.707	0.0383818	2801.48	2984.49	3115	2966.99	157.491	0.0530811	1.19691	0.259319	UNCHANGED	0.461594	-1.1153	DOWN	0.820824	-0.284854	UNCHANGED	0.982456	-0.0255351	UNCHANGED
Sb09g006480.1	8	51.2353	2.01939e-05	Mitochondrial substrate carrier family protein	4207.3	4116.73	6133.94	4819.33	1139.39	0.236421	12669.5	13246.8	14283.7	13400	817.964	0.0610421	8010.75	8382.39	8093.32	8162.16	195.147	0.0239087	15100.3	16425.4	12890.4	14805.4	1785.87	0.120623	2.78047	1.47533	UP	1.8139	0.859097	UP	1.10488	0.143885	UNCHANGED	3.07208	1.61922	UP
Sb09g007910.1	1	5.3862	4.15244e-05	Glyoxalase/Bleomycin resistance protein/Dioxygenase superfamily protein	2442.3	3235.66	2460.57	2712.84	452.861	0.166932	917.438	839.967	632.507	796.637	147.325	0.184933	2201.08	1749.38	1830.59	1927.02	240.795	0.124957	411.741	746.154	581.792	579.896	167.214	0.288352	0.293654	-1.76781	DOWN	0.300929	-1.7325	DOWN	0.72793	-0.458129	UNCHANGED	0.213759	-2.22594	DOWN
Sb09g011450.1	8	75.8633	1.09369e-05	manganese superoxide dismutase 1	28355.4	25059.6	27883.1	27099.4	1782.18	0.0657646	39959.7	45165.2	42645	42589.9	2603.21	0.0611226	25192.2	23719.5	21965.7	23625.8	1615.32	0.0683709	34101.9	33808.2	36701.2	34870.4	1592.26	0.0456622	1.57162	0.652253	UP	1.47595	0.561641	UP	0.818748	-0.288508	UNCHANGED	1.28676	0.363745	UNCHANGED
Sb09g014430.1	15	104.771	1.97979e-05	chaperonin-60alpha	27850.6	27490.6	24613.7	26651.7	1774.04	0.066564	11303.9	13304.7	14793.4	13134	1751	0.133318	27523.6	25186.1	26232.5	26314.1	1170.86	0.0444955	8830.02	8452.42	12232.5	9838.33	2082.02	0.211624	0.492802	-1.02092	DOWN	0.373881	-1.41935	DOWN	0.749074	-0.41682	UNCHANGED	0.369145	-1.43774	DOWN
Sb09g016160.1	4	20.9916	0.572628	PIF1 helicase	4985.86	4255.03	3890.35	4377.08	557.861	0.127451	4296.07	4312.01	4032.86	4213.65	156.771	0.0372056	4674.93	4214.96	4505.03	4464.97	232.583	0.0520905	4229.46	4282.02	3762.44	4091.31	286.017	0.0699085	0.962661	-0.0549002	UNCHANGED	0.916312	-0.126089	UNCHANGED	0.970967	-0.0425063	UNCHANGED	0.934712	-0.0974065	UNCHANGED
Sb09g016610.1	11	72.6742	0.000185664	metallopeptidase M24 family protein	32396.8	29726.9	27137.3	29753.7	2629.88	0.0883885	21380	21187	22072.3	21546.4	465.534	0.0216061	25326.9	24123.2	24900.8	24783.6	610.345	0.0246269	21466.2	18642.7	18753.3	19620.7	1599.14	0.0815027	0.724159	-0.465621	UNCHANGED	0.791681	-0.337009	UNCHANGED	0.910627	-0.135068	UNCHANGED	0.659439	-0.600689	DOWN
Sb09g017810.1	1	5.0188	0.0117032	uncharacterized	1912.74	2181.5	1602.42	1898.89	289.793	0.152612	1630.56	1563.15	1464.04	1552.58	83.7625	0.0539504	2514.26	2039.45	2299.78	2284.5	237.776	0.104083	1594.15	1451.11	1817.53	1620.93	184.672	0.11393	0.817628	-0.290483	UNCHANGED	0.709536	-0.495053	UNCHANGED	1.04402	0.0621529	UNCHANGED	0.853622	-0.22833	UNCHANGED
Sb09g018730.2	1	13.1224	3.93769e-07	Glycosyl hydrolase superfamily protein	1868.18	2263.45	1790.83	1974.16	253.506	0.128412	301.644	278.14	207.256	262.347	49.1363	0.187296	310.357	385.452	362.789	352.866	38.5183	0.109158	429.652	465.735	390.173	428.52	37.7939	0.0881963	0.13289	-2.91169	DOWN	1.2144	0.280241	UNCHANGED	1.63341	0.707889	UP	0.217065	-2.2038	DOWN
Sb09g019100.1	2	11.9694	4.24717e-09	sulfoquinovosyldiacylglycerol 1	4443.19	3584.23	3686.66	3904.69	469.152	0.120151	275.41	262.885	249.021	262.439	13.2004	0.050299	1122.85	835.62	797.964	918.81	177.701	0.193403	219.08	230.829	223.21	224.373	5.96053	0.0265653	0.0672111	-3.89516	DOWN	0.244199	-2.03387	DOWN	0.854954	-0.226081	UNCHANGED	0.0574624	-4.12124	DOWN
Sb09g019170.1	12	82.8253	9.94632e-07	Ribosomal protein L1p/L10e family	27985.6	28679	21214.3	25959.7	4124.17	0.158868	6803.46	7576.78	8783.86	7721.37	998.087	0.129263	26584.1	24376.4	26324.3	25761.6	1206.65	0.0468389	9182.08	7989.19	8773.58	8648.28	606.235	0.0700988	0.297437	-1.74934	DOWN	0.335704	-1.57474	DOWN	1.12005	0.163558	UNCHANGED	0.333143	-1.58579	DOWN
Sb09g019630.1	5	40.4726	0.00443114	alpha/beta-Hydrolases superfamily protein	12223.3	11782.5	9985.78	11330.5	1185.24	0.104606	14676.8	16126.8	13856.8	14886.8	1149.51	0.0772167	10388.9	10388.2	9704.31	10160.5	395.041	0.0388802	13043.8	10610.1	10954.5	11536.1	1317	0.114163	1.31387	0.39382	UNCHANGED	1.1354	0.183195	UNCHANGED	0.774925	-0.367871	UNCHANGED	1.01815	0.0259484	UNCHANGED
Sb09g019790.1	4	27.6084	0.000466466	Mitochondrial transcription termination factor family protein	2082.84	3571.8	4152.51	3269.05	1067.53	0.326557	637.222	662.95	530.85	610.341	70.0325	0.114743	606.883	1006.26	1502.67	1038.6	448.768	0.432088	600.601	579.527	401.451	527.193	109.405	0.207523	0.186703	-2.42118	DOWN	0.507598	-0.978241	DOWN	0.863768	-0.211284	UNCHANGED	0.161268	-2.63247	DOWN
Sb09g019930.1	43	387.714	3.69778e-07	pyruvate orthophosphate dikinase	439148	422666	358445	406753	42639.7	0.104829	192477	182958	170909	182115	10808.9	0.0593523	417639	412338	407836	412604	4906.53	0.0118916	218807	221213	227976	222665	4753.68	0.021349	0.447729	-1.1593	DOWN	0.539658	-0.889881	DOWN	1.22266	0.290028	UNCHANGED	0.547422	-0.869275	DOWN
Sb09g020393.1	2	10.5558	0.000458229	LRR and NB-ARC domains-containing disease resistance protein	556.375	267.444	373.629	399.15	146.146	0.366144	680.505	747.154	673.998	700.552	40.4891	0.057796	1434.25	1202.12	1221.71	1286.03	128.737	0.100105	1206.07	897.804	1234.72	1112.86	186.797	0.167853	1.75511	0.811563	UP	0.865351	-0.208642	UNCHANGED	1.58855	0.667713	UP	2.78809	1.47928	UP
Sb09g020530.2	6	43.741	3.10834e-05	RAB GDP dissociation inhibitor 2	119.21	172.178	80.714	124.034	45.9224	0.37024	1053.77	1527.81	737.582	1106.39	397.732	0.359487	34.9393	41.3661	70.657	48.9875	19.0395	0.388661	1217.3	500.978	1241.41	986.562	420.701	0.426431	8.92004	3.15705	UP	20.1391	4.33193	UP	0.891696	-0.165375	UNCHANGED	7.95397	2.99167	UP
Sb09g020540.1	8	56.8506	0.0028654	RAB GDP dissociation inhibitor 2	4590.7	4261.87	2638.63	3830.4	1045.12	0.272848	4593.75	4915.43	4958.32	4822.5	199.26	0.0413188	7965.08	7765.86	8168.03	7966.32	201.087	0.0252422	4358.44	2984	2594.77	3312.41	926.564	0.279725	1.25901	0.332288	UNCHANGED	0.415801	-1.26603	DOWN	0.686864	-0.541903	DOWN	0.864768	-0.209615	UNCHANGED
Sb09g020820.1	11	96.8173	7.5e-12	photosynthetic electron transfer C	111244	112780	106386	110137	3337.74	0.0303054	26869.7	26432.6	25549.6	26284	672.478	0.0255851	85959.6	82227.4	82149.4	83445.5	2177.63	0.0260965	23749.3	24625.3	25532.2	24635.6	891.501	0.0361875	0.238648	-2.06704	DOWN	0.29523	-1.76009	DOWN	0.937285	-0.0934395	UNCHANGED	0.223682	-2.16048	DOWN
Sb09g021240.1	6	35.8676	0.000342317	SEC14 cytosolic factor family protein / phosphoglyceride transfer family protein	5627.55	5958.02	5485.44	5690.34	242.465	0.0426099	6750.57	6694.71	6167.27	6537.51	321.857	0.0492323	7366.42	6902.59	7741.08	7336.7	420.033	0.057251	5801.89	5747.46	5854.84	5801.4	53.6912	0.00925487	1.14888	0.200227	UNCHANGED	0.790737	-0.338731	UNCHANGED	0.887401	-0.172342	UNCHANGED	1.01952	0.0278855	UNCHANGED
Sb09g021360.1	2	11.2997	0.0248518	aspartate aminotransferase	2443.7	1810.22	1957.17	2070.36	331.561	0.160146	2540.72	2354.53	2310.8	2402.02	122.094	0.0508298	1666.63	1858.99	1617.59	1714.4	127.593	0.074424	2098.07	1620.17	1743.36	1820.54	248.124	0.136292	1.16019	0.214364	UNCHANGED	1.06191	0.086657	UNCHANGED	0.757919	-0.399884	UNCHANGED	0.879332	-0.18552	UNCHANGED
Sb09g021490.1	3	16.3229	8.04151e-05	Subtilase family protein	1354.1	1384.78	1483.8	1407.56	67.7825	0.0481561	540.669	492.043	851.434	628.048	194.979	0.310453	2963.84	2347.4	2622.59	2644.61	308.809	0.116769	899.976	737.876	1122.91	920.254	193.316	0.210068	0.446197	-1.16425	DOWN	0.347973	-1.52295	DOWN	1.46526	0.551156	UP	0.653795	-0.61309	DOWN
Sb09g021660.1	10	70.4778	0.000999434	actin 7	10474.7	10233	6073.23	8926.97	2474.36	0.277178	5260.13	4518.06	3770.42	4516.2	744.858	0.16493	7355.21	7130.58	7291.71	7259.17	115.799	0.015952	3605.59	3827.35	3437.46	3623.47	195.558	0.0539699	0.505906	-0.98306	DOWN	0.499158	-1.00243	DOWN	0.802327	-0.317738	UNCHANGED	0.405902	-1.3008	DOWN
Sb09g021900.1	4	24.1068	0.000602508	60S acidic ribosomal protein family	16172.2	19319.5	14271.1	16587.6	2549.71	0.153712	11100.3	7521.79	9194.7	9272.26	1790.51	0.193104	9150.53	9171.23	9243.86	9188.54	49.0162	0.00533449	8576.99	8498.91	8578.95	8551.62	45.6536	0.00533859	0.558986	-0.839115	DOWN	0.930683	-0.103638	UNCHANGED	0.92228	-0.116724	UNCHANGED	0.515542	-0.955838	DOWN
Sb09g022050.1	4	24.4557	0.000727108	Glycosyl hydrolase family protein	3804.94	3716.89	2341.03	3287.62	820.952	0.24971	1684.95	1395.89	1255.71	1445.52	218.884	0.151422	3008.52	3012.88	2973.58	2998.33	21.5438	0.00718528	1671.79	1082.47	1427.43	1393.9	296.088	0.212418	0.439685	-1.18546	DOWN	0.464891	-1.10504	DOWN	0.964288	-0.052464	UNCHANGED	0.423983	-1.23792	DOWN
Sb09g022570.2	1	6.7162	0.689799	Ribosomal protein L36e family protein	3213.64	2576.43	5195.03	3661.7	1365.59	0.372939	3472.18	3516.28	3507.83	3498.76	23.4059	0.00668977	1391.55	3560.58	4108.78	3020.31	1436.93	0.475756	2967.77	2629.86	2653.23	2750.29	188.71	0.0686145	0.955501	-0.06567	UNCHANGED	0.910599	-0.135112	UNCHANGED	0.786075	-0.347262	UNCHANGED	0.751096	-0.412932	UNCHANGED
Sb09g022920.1	11	113.381	2.53812e-08	Histone superfamily protein	516195	474272	444367	478278	36080.9	0.075439	331010	330887	322392	328096	4940.58	0.0150583	466372	415693	441628	441231	25341.8	0.0574343	169848	164837	156597	163761	6690.9	0.0408578	0.685995	-0.54373	DOWN	0.371145	-1.42995	DOWN	0.499124	-1.00253	DOWN	0.342396	-1.54626	DOWN
Sb09g024120.1	4	23.7125	0.207326	glutamate-1-semialdehyde 2,1-aminomutase 2	8301.82	5001.31	7537.95	6947.03	1727.78	0.248708	6525.78	6632.09	5809.67	6322.52	447.309	0.0707486	8511.6	8145.26	7669.66	8108.84	422.15	0.0520605	6336.34	6297.8	6680.57	6438.24	210.753	0.0327345	0.910104	-0.135897	UNCHANGED	0.793978	-0.332829	UNCHANGED	1.0183	0.0261672	UNCHANGED	0.926762	-0.109729	UNCHANGED
Sb09g024340.1	25	210.916	7.98524e-08	Phosphoglycerate kinase family protein	328535	318988	280427	309317	25470.5	0.0823444	151065	148372	142754	147397	4240.49	0.0287692	234002	221392	234291	229895	7365.48	0.0320384	133955	128535	126491	129660	3857.44	0.0297504	0.476524	-1.06938	DOWN	0.563998	-0.826239	DOWN	0.879668	-0.184969	UNCHANGED	0.419183	-1.25435	DOWN
Sb09g024730.2	2	13.4357	1.65376e-07	flavodoxin-like quinone reductase 1	5856.48	5959.1	6029.31	5948.29	86.9211	0.0146128	5954.42	7145.34	6108.02	6402.6	647.805	0.101178	3352.36	3929.91	3442.08	3574.79	310.804	0.0869435	1782.74	1690.53	2003.63	1825.63	160.896	0.088132	1.07638	0.106181	UNCHANGED	0.510696	-0.969462	DOWN	0.285139	-1.81026	DOWN	0.306917	-1.70408	DOWN
Sb09g024840.1	10	72.4417	0.000742466	sulfite reductase	12599.8	12106.5	13041.8	12582.7	467.899	0.0371859	17135.1	16352.7	16384.8	16624.2	442.758	0.0266334	13668.6	12978.5	14787.3	13811.5	912.813	0.066091	12269.7	12238.7	13849.1	12785.8	920.943	0.0720285	1.32119	0.40184	UNCHANGED	0.925739	-0.111322	UNCHANGED	0.769109	-0.37874	UNCHANGED	1.01614	0.0231006	UNCHANGED
Sb09g024960.1	2	12.8506	0.0424048	thioredoxin 3	11042.6	11694.6	8114.48	10283.9	1906.83	0.18542	9387.88	11048.4	6982.32	9139.52	2044.36	0.223684	6179.86	6904.78	7021.98	6702.21	456.146	0.0680591	7575.2	7051.46	7373.06	7333.24	264.132	0.0360184	0.888722	-0.170196	UNCHANGED	1.09415	0.129815	UNCHANGED	0.802366	-0.317668	UNCHANGED	0.71308	-0.487863	UNCHANGED
Sb09g025235.1	6	39.7277	0.000185336	Ribonuclease E inhibitor RraA/Dimethylmenaquinone methyltransferase	553.085	800.869	1075.45	809.802	261.299	0.32267	2256.48	2912.99	3474.82	2881.43	609.781	0.211624	2252.15	2151.12	2021.3	2141.52	115.727	0.0540394	2720.06	2440.21	2903.43	2687.9	233.281	0.0867895	3.55819	1.83114	UP	1.25514	0.327843	UNCHANGED	0.932835	-0.100306	UNCHANGED	3.3192	1.73084	UP
Sb09g026080.1	3	22.2735	9.1211e-10	hexokinase 1	0	0	0	0	0	0		65.4436	65.634	65.5388	0.134647	0.00205446	0	0	0	0	0	0	15.0386	16.4359	27.3754	19.6166	6.75555	0.344379	-	-	Unique CB-180	-	-	Unique RB-180	0.299313	-1.74027	DOWN	-	-	Unique RB-180
Sb09g026146.1	2	11.255	0.000207646	Insulinase (Peptidase family M16) protein	1554.2	1453.86	1357.04	1455.03	98.5838	0.0677536	1931.3	1656.38	1967.86	1851.85	170.265	0.0919434	458.284	863.418	439.378	587.027	239.549	0.408071	1848.18	1904.23	2184.74	1979.05	180.325	0.091117	1.27272	0.347911	UNCHANGED	3.37131	1.75331	UP	1.06869	0.095842	UNCHANGED	1.36014	0.443753	UNCHANGED
Sb09g026150.1	3	16.787	0.806749	phosphofructokinase 3	1813.62	1831.26	1777.41	1807.43	27.4534	0.0151892	2130.94	1885.59	1598.93	1871.82	266.271	0.142252	1687	1714.88	1871.83	1757.9	99.6435	0.0566832	1670.06	1933.15	1636.22	1746.48	162.545	0.0930705	1.03563	0.0505039	UNCHANGED	0.9935	-0.00940794	UNCHANGED	0.933034	-0.0999979	UNCHANGED	0.966275	-0.049494	UNCHANGED
Sb09g026250.1	4	24.3491	3.39368e-05	UDP-glucosyl transferase 88A1	4390.44	3927.51	4347.9	4221.95	255.876	0.0606061	3990.41	3876.48	4028.55	3965.15	79.1192	0.0199537	5939.36	5491.24	5594.97	5675.19	234.585	0.0413352	3440.72	3539.55	2969.66	3316.65	304.533	0.0918196	0.939174	-0.0905354	UNCHANGED	0.584412	-0.774943	DOWN	0.83645	-0.257649	UNCHANGED	0.785572	-0.348185	UNCHANGED
Sb09g026780.1	5	31.1255	0.00624036	eukaryotic translation initiation factor 2	6742.74	6874.86	5255.54	6291.05	899.204	0.142934	8668.86	8694.54	8603.81	8655.74	46.7674	0.00540305	6528.22	6101.53	6796.25	6475.33	350.364	0.0541075	7177.07	6997.3	6400.33	6858.23	406.615	0.0592887	1.37588	0.460356	UNCHANGED	1.05913	0.0828816	UNCHANGED	0.792334	-0.33582	UNCHANGED	1.09016	0.124536	UNCHANGED
Sb09g026790.1	7	74.1578	0.11777	voltage dependent anion channel 3	38268.6	37810.5	30971.7	35683.6	4087.04	0.114536	42987.4	40128	42185.5	41767	1474.94	0.0353136	39369.9	39959.1	40345.1	39891.4	491.097	0.0123109	40990.6	34978	34533.5	36834.1	3606.54	0.0979131	1.17048	0.227099	UNCHANGED	0.923359	-0.115036	UNCHANGED	0.881895	-0.181322	UNCHANGED	1.03224	0.0457775	UNCHANGED
Sb09g026810.1	7	45.9841	2.45573e-05	aldehyde dehydrogenase 12A1	5207.98	4217.05	5615.84	5013.62	719.366	0.143482	9035.9	8959.46	7779.26	8591.54	704.492	0.0819983	9114.19	8144.71	8230.42	8496.44	536.7	0.0631676	11410.5	11638.4	12222.3	11757.1	418.736	0.0356157	1.71364	0.777064	UP	1.38376	0.468598	UNCHANGED	1.36845	0.452539	UNCHANGED	2.34502	1.2296	UP
Sb09g026880.1	2	16.7447	0.0252852	glutamine-rich protein 23	9576.53	8264.72	6850.97	8230.74	1363.1	0.165611	8301.55	7751.24	7488.05	7846.95	415.109	0.0529007	3952.28	5232.6	5484.56	4889.82	821.645	0.168032	7140.33	6963.24	4467.16	6190.24	1494.86	0.241486	0.953371	-0.0688904	UNCHANGED	1.26595	0.340215	UNCHANGED	0.788872	-0.342137	UNCHANGED	0.752088	-0.411027	UNCHANGED
Sb09g026910.2	8	48.1629	1.18291e-06	nucleosome assembly protein 1;2	49438.7	44524.9	39935.8	44633.1	4752.4	0.106477	27339.8	27012.2	27114.1	27155.4	167.625	0.0061728	77082.6	68235.1	74885	73400.9	4606.68	0.0627605	44923.7	41525	39194	41880.9	2881.39	0.0687996	0.608412	-0.716878	DOWN	0.570577	-0.809505	DOWN	1.54227	0.625056	UP	0.938337	-0.0918225	UNCHANGED
Sb09g026950.1	1	5.085	0.000451965	5\'-3\' exonuclease family protein	5049.84	4314.87	3574.85	4313.19	737.497	0.170986	1972.7	2082.71	1707.24	1920.89	193.024	0.100487	4138.85	3450.08	3461.04	3683.32	394.533	0.107113	3365.1	3054.45	4125.2	3514.92	550.873	0.156724	0.445352	-1.16698	DOWN	0.954279	-0.0675166	UNCHANGED	1.82984	0.871719	UP	0.814924	-0.295263	UNCHANGED
Sb09g026970.1	3	22.1676	0.000495151	heat shock protein 60-3A	289.998	275.464	413.1	326.187	75.6185	0.231825	503.174	466.389	541.144	503.569	37.3791	0.0742283	125.564	71.4464	168.985	121.999	48.8668	0.400552	392.2	425.852	342.76	386.937	41.7955	0.108016	1.5438	0.626489	UP	3.17166	1.66524	UP	0.76839	-0.38009	UNCHANGED	1.18624	0.246399	UNCHANGED
Sb09g027690.1	8	70.0456	3.78874e-05	Transducin/WD40 repeat-like superfamily protein	39589.9	37374.8	39384.6	38783.1	1223.92	0.031558	47352.5	46552.6	45501.3	46468.8	928.435	0.0199798	62265.1	54141.5	55466.2	57290.9	4358.39	0.0760746	49820.4	47769.1	47430.1	48339.9	1293.34	0.0267552	1.19817	0.260834	UNCHANGED	0.843761	-0.245094	UNCHANGED	1.04026	0.056951	UNCHANGED	1.24642	0.317785	UNCHANGED
Sb09g028040.1	3	19.7484	4.21702e-05	Zinc-binding ribosomal protein family protein	2276.68	1661.04	3495.08	2477.6	933.382	0.376729	1348.86	1555.17	1588.2	1497.41	129.706	0.0866202	8421.2	7742.53	8077.22	8080.32	339.345	0.0419965	2142.27	2674.83	2514.6	2443.9	273.228	0.1118	0.60438	-0.726473	DOWN	0.302451	-1.72523	DOWN	1.63209	0.706718	UP	0.9864	-0.019755	UNCHANGED
Sb09g028260.1	4	28.7276	8.7354e-10	photosystem I subunit H2	9160.21	8547.38	7938.25	8548.61	610.979	0.0714712	2875.05	3100.92	2892.87	2956.28	125.575	0.0424772	12827.2	12034.4	12361.5	12407.7	398.421	0.0321109	4579.26	4476.87	4541.35	4532.49	51.7632	0.0114205	0.34582	-1.53191	DOWN	0.365297	-1.45286	DOWN	1.53317	0.616521	UP	0.530202	-0.915386	DOWN
Sb09g028410.1	3	16.7357	0.00136851	DNAJ heat shock family protein	275.855	167.257	414.669	285.927	124.013	0.433724	719.22	941.506	1191.19	950.64	236.12	0.24838	334.972	196.136	220.089	250.399	74.2153	0.296388	630.274	578.385	692.091	633.583	56.9251	0.0898463	3.32477	1.73325	UP	2.5303	1.33931	UP	0.666481	-0.585365	DOWN	2.21589	1.14789	UP
Sb09g028490.1	1	6.4463	9.84312e-05	FASCICLIN-like arabinogalactan 6	4731.02	4824.76	3224.01	4259.93	898.359	0.210886	3568	3577.12	2894.45	3346.52	391.53	0.116996	1651.64	2015.41	2014.48	1893.84	209.756	0.110757	1649.14	1611.35	1627.1	1629.2	18.9846	0.0116527	0.785581	-0.348167	UNCHANGED	0.86026	-0.217155	UNCHANGED	0.486833	-1.0385	DOWN	0.382447	-1.38667	DOWN
Sb09g028590.1	6	36.3474	3.63898e-08	Ribosomal protein L18ae/LX family protein	6961.8	6121.49	4959.1	6014.13	1005.66	0.167216	1073.41	974.994	1088.51	1045.64	61.6428	0.0589524	5662.97	5080.02	5370.08	5371.02	291.479	0.0542689	1252.94	1421.03	1422.75	1365.57	97.5458	0.0714321	0.173863	-2.52397	DOWN	0.254248	-1.97569	DOWN	1.30597	0.385125	UNCHANGED	0.227061	-2.13885	DOWN
Sb09g028720.1	9	134.901	0.00116382	photosystem II light harvesting complex gene B1B2	54226.3	45292.2	38333.5	45950.7	7966.86	0.173379	45851.9	40875.7	50662.4	45796.7	4893.61	0.106855	27098.5	26596	27804.3	27166.2	606.99	0.0223435	48958.7	41336.4	51566	47287	5315.71	0.112414	0.996649	-0.00484204	UNCHANGED	1.74065	0.799629	UP	1.03254	0.0462006	UNCHANGED	1.02908	0.0413585	UNCHANGED
Sb09g028740.1	6	35.5417	0.00124379	aspartic proteinase A1	527.138	633.26	752.732	637.71	112.863	0.176981	1823.3	1698.4	1593.12	1704.94	115.229	0.0675854	1644.85	3063.03	2347.24	2351.71	709.101	0.301526	1734.02	1003.15	1844.58	1527.25	457.239	0.299386	2.67354	1.41875	UP	0.649423	-0.62277	DOWN	0.895779	-0.158785	UNCHANGED	2.3949	1.25997	UP
Sb09g028940.1	3	16.5914	1.20739e-05	DegP protease 1	8217.5	6777.34	8385.46	7793.43	883.96	0.113424	3660.21	3233.51	3116.24	3336.65	286.276	0.0857973	15987.4	11107.6	13414.7	13503.2	2441.07	0.180777	2923.88	4305.55	2922.01	3383.81	798.247	0.235902	0.428137	-1.22386	DOWN	0.250593	-1.99658	DOWN	1.01413	0.0202472	UNCHANGED	0.434188	-1.20361	DOWN
Sb09g029110.1	18	153.971	0.0240505	cytosolic NADP+-dependent isocitrate dehydrogenase	45865.3	42898.2	34442.5	41068.7	5927.08	0.144321	45236.3	41047.2	42080.7	42788.1	2182.28	0.051002	34034.5	34740.4	33479.4	34084.8	632.009	0.0185423	34657.6	35422.9	36251.2	35443.9	796.983	0.0224858	1.04187	0.0591698	UNCHANGED	1.03988	0.0564108	UNCHANGED	0.82836	-0.271671	UNCHANGED	0.86304	-0.212501	UNCHANGED
Sb09g029170.1	6	52.4251	8.21159e-07	ketol-acid reductoisomerase	19603.1	19084.1	16114	18267	1882.58	0.103059	12131.7	12857.1	12791.9	12593.6	401.339	0.0318686	10202.3	10277	10166.8	10215.4	56.2625	0.00550764	8212.53	7702.08	8083.12	7999.24	265.361	0.0331733	0.689415	-0.536556	DOWN	0.78306	-0.352805	UNCHANGED	0.635185	-0.654751	DOWN	0.437906	-1.19131	DOWN
Sb09g029240.1	15	155.601	0.112054	Lactate/malate dehydrogenase family protein	40477.7	37390.2	29251.4	35706.4	5799.44	0.16242	34078.7	34370.4	30506.7	32985.2	2151.41	0.0652234	28411.8	28646	30748.9	29268.9	1287.06	0.0439736	30762.2	27200.8	29658.6	29207.2	1823.08	0.0624187	0.923791	-0.114362	UNCHANGED	0.997892	-0.00304453	UNCHANGED	0.885463	-0.175496	UNCHANGED	0.817982	-0.289858	UNCHANGED
[truncated: 92 more rows]
